# Supplementary material for: The Transcriptomic and Bioinformatic Characterizations of Iron Acquisition and Heme Utilization in Avibacterium paragallinarum in Response to Iron-Starvation
Source: Front Microbiol. 2021 Mar 4;12:610196. doi: 10.3389/fmicb.2021.610196 (PMC7970244; doi:10.3389/fmicb.2021.610196)
Supplement: Supplementary file 2 [file Data_Sheet_1.XLS]

## Sheet: Data Set S1
Gene_id	Gene name	Gene description	FC(C/R)	Log2FC(C/R)	Pvalue	Padjust	Significant	Type	R_1	R_2	R_3	C_1	C_2	C_3	R	C
VY92_RS03730	VY92_RS03730	heme utilization protein HutZ	0.004	-8.13899	8.55698e-161	1.77215e-157	yes	mRNA	11355.3	6945.2	6332.25	11.08	27.84	30.66	8210.91	23.1933
VY92_RS03735	VY92_RS03735	heme utilization cystosolic carrier protein HutX	0.002	-8.87556	6.72451e-117	6.96323e-114	yes	mRNA	3840.42	2143.98	1816.5	2.2	5.76	4.81	2600.3	4.25667
VY92_RS00335	VY92_RS00335	ABC transporter ATP-binding protein	0.004	-7.91392	1.16513e-108	8.04331e-106	yes	mRNA	1697	1250.35	1060.32	2.82	4.9	5.14	1335.89	4.28667
VY92_RS00330	VY92_RS00330	ABC transporter ATP-binding protein	0.004	-8.14729	6.78152e-100	3.51113e-97	yes	mRNA	2579.55	2213.91	1673.85	3.82	7.31	6.64	2155.77	5.92333
VY92_RS04845	VY92_RS04845	TonB-dependent receptor	0.004	-7.86124	3.53924e-83	1.46595e-80	yes	mRNA	586.98	408.57	330.81	1.09	1.04	2.26	442.12	1.46333
VY92_RS03750	VY92_RS03750	hemagglutination protein	0.003	-8.18144	5.68603e-76	1.96263e-73	yes	mRNA	2985.94	1880.79	2343.46	5.2	6.36	6.3	2403.4	5.95333
VY92_RS03745	VY92_RS03745	ShlB/FhaC/HecB family hemolysin secretion/activation protein	0.001	-9.78297	7.12517e-71	2.10803e-68	yes	mRNA	1290.53	679.57	873.36	0.83	0.88	0.51	947.82	0.74
VY92_RS03740	VY92_RS03740	TonB-dependent receptor	0.002	-8.79381	1.07492e-67	2.78269e-65	yes	mRNA	4525.41	2871.85	3125.87	5.7	4.94	5.18	3507.71	5.27333
VY92_RS00325	VY92_RS00325	TonB-dependent hemoglobin/transferrin/lactoferrin family receptor	0.002	-8.74308	2.3574e-61	5.42464e-59	yes	mRNA	1220.63	1074.75	1048.21	2.01	1.35	2.22	1114.53	1.86
VY92_RS06600	VY92_RS06600	H-type ferritin	27.913	4.80287	1.15245e-43	2.38672e-41	yes	mRNA	35.8	15.4	22.91	246.76	675.08	724.27	24.7033	548.703
VY92_RS06605	VY92_RS06605	H-type ferritin	36.019	5.17069	1.29238e-41	2.43319e-39	yes	mRNA	20.19	8.35	11.93	237.31	351.7	467.49	13.49	352.167
VY92_RS00340	VY92_RS00340	cytochrome-c peroxidase	24.865	4.63605	2.79822e-34	4.82927e-32	yes	mRNA	62.68	25.02	17.86	231.12	780.57	1043.13	35.1867	684.94
VY92_RS09810	VY92_RS09810	DUF454 domain-containing protein	0.041	-4.59522	1.85067e-26	2.94826e-24	yes	mRNA	358.11	220.64	251.18	3.33	7.79	18.74	276.643	9.95333
VY92_RS11150	VY92_RS11150	TonB system transport protein ExbD	0.024	-5.37988	1.33945e-24	1.98143e-22	yes	mRNA	372.68	110.39	88.9	2.09	3.28	3.83	190.657	3.06667
VY92_RS09125	VY92_RS09125	cytochrome c nitrite reductase pentaheme subunit	20.396	4.3502	1.69469e-23	2.3398e-21	yes	mRNA	195.65	91.82	39.53	612.01	1937.61	2548.67	109	1699.43
VY92_RS05765	VY92_RS05765	iron transporter	0.04	-4.64538	1.96695e-21	2.54597e-19	yes	mRNA	6240.21	5524.84	7118.6	61.74	323.57	332.24	6294.55	239.183
VY92_RS05770	VY92_RS05770	iron permease	0.132	-2.91971	2.83576e-21	3.45462e-19	yes	mRNA	234.31	95.84	82.35	6.38	15.45	19.24	137.5	13.69
VY92_RS06950	VY92_RS06950	tellurite resistance methyltransferase TehB	0.152	-2.71359	4.85766e-21	5.58901e-19	yes	mRNA	2517.93	1048.87	1154.49	98.06	199.39	239.03	1573.76	178.827
VY92_RS06015	VY92_RS06015	DNA/RNA nuclease SfsA	0.041	-4.59593	3.61838e-20	3.94403e-18	yes	mRNA	328.39	129.5	118.68	1.11	6.08	13.22	192.19	6.80333
VY92_RS09120	VY92_RS09120	ammonia-forming cytochrome c nitrite reductase	18.626	4.21924	7.32233e-19	7.58227e-17	yes	mRNA	388.41	163.94	59.7	1339.85	3121.58	3489.76	204.017	2650.4
VY92_RS09795	VY92_RS09795	fumarate reductase (quinol) flavoprotein subunit	6.777	2.7606	3.9962e-17	3.94102e-15	yes	mRNA	853.52	568.59	524.48	2214.98	3553.18	4253.59	648.863	3340.58
VY92_RS09135	VY92_RS09135	cytochrome c nitrite reductase subunit NrfD	17.077	4.09398	7.76354e-17	7.30832e-15	yes	mRNA	40.79	22.03	8.23	93	325.27	577.34	23.6833	331.87
VY92_RS11145	VY92_RS11145	energy transducer TonB	0.063	-3.99647	8.04801e-16	7.24671e-14	yes	mRNA	161.38	72.99	59.81	4.17	3.45	4.17	98.06	3.93
VY92_RS04840	VY92_RS04840	peptidase M16	0.061	-4.02806	1.20961e-15	1.04379e-13	yes	mRNA	15.93	9.46	11.04	0.57	0.42	0.63	12.1433	0.54
VY92_RS07080	VY92_RS07080	TonB-dependent receptor	0.016	-6.0093	4.16422e-15	3.44964e-13	yes	mRNA	339.51	82.42	39.57	1.28	1.82	1.19	153.833	1.43
VY92_RS11155	VY92_RS11155	TonB-system energizer ExbB	0.051	-4.30386	5.65457e-12	4.50408e-10	yes	mRNA	1036.71	482.41	351.48	23.9	11.16	17.11	623.533	17.39
VY92_RS05670	VY92_RS05670	DUF4198 domain-containing protein	0.094	-3.40969	8.20965e-12	6.29711e-10	yes	mRNA	1342.47	1182.73	1272.7	25.72	163.78	146.43	1265.97	111.977
VY92_RS09790	VY92_RS09790	succinate dehydrogenase/fumarate reductase iron-sulfur subunit	4.68	2.22652	4.36283e-11	3.22694e-09	yes	mRNA	917.38	682.34	744.13	1556.13	3452.64	4055.06	781.283	3021.28
VY92_RS11305	VY92_RS11305	cytochrome d terminal oxidase subunit I	5.76	2.52601	5.41609e-11	3.86783e-09	yes	mRNA	281.97	126.86	95.42	486.51	743.68	721.79	168.083	650.66
sRNA0080			0.003	-8.17898	5.83154e-11	4.02571e-09	yes	sRNA	2237.58	1824	1801.12	0	14.45	0	1954.23	4.81667
VY92_RS09130	VY92_RS09130	cytochrome c nitrite reductase Fe-S protein	19.789	4.3066	1.07279e-10	7.16693e-09	yes	mRNA	74.2	30.75	7.95	88.95	693.77	1032.76	37.6333	605.16
VY92_RS11310	VY92_RS11310	cytochrome d ubiquinol oxidase subunit II	6.146	2.61957	1.36575e-10	8.83893e-09	yes	mRNA	432.81	388.52	243.07	1055.87	2224.21	1699.65	354.8	1659.91
VY92_RS08670	VY92_RS08670	ferric iron uptake transcriptional regulator	0.264	-1.91895	6.49845e-10	4.07827e-08	yes	mRNA	869.36	403.22	446.6	45.91	146.01	175.7	573.06	122.54
VY92_RS04630	VY92_RS04630	phosphoribosylformylglycinamidine cyclo-ligase	5.13	2.35901	6.87689e-10	4.18884e-08	yes	mRNA	50.52	40.81	41.1	120.63	165.21	251.14	44.1433	178.993
VY92_RS05100	VY92_RS05100	5-methyltetrahydropteroyltriglutamate--homocysteine S-methyltransferase	10.841	3.43845	1.61703e-09	9.56818e-08	yes	mRNA	140.34	119.61	259.06	764.68	2620.74	1660.06	173.003	1681.83
VY92_RS04810	VY92_RS04810	phosphoribosylaminoimidazolesuccinocarboxamide synthase	3.942	1.97887	1.27599e-08	7.34051e-07	yes	mRNA	52.25	26.02	15.53	39.72	105.12	140.75	31.2667	95.1967
VY92_RS10885	VY92_RS10885	phosphopentomutase	0.312	-1.6788	1.52556e-08	8.539e-07	yes	mRNA	482.54	287.59	241.72	33.97	98.35	129.03	337.283	87.1167
VY92_RS01565	VY92_RS01565	NADH:ubiquinone reductase (Na(+)-transporting) subunit B	4.197	2.06937	2.20966e-08	1.20427e-06	yes	mRNA	170.63	105.12	80.68	237.98	475.03	371.34	118.81	361.45
VY92_RS01560	VY92_RS01560	NADH:ubiquinone reductase (Na(+)-transporting) subunit C	4.86	2.28081	2.69128e-08	1.42914e-06	yes	mRNA	140.6	86.58	59.45	230.14	435.29	309.22	95.5433	324.883
VY92_RS05145	VY92_RS05145	formate dehydrogenase-N subunit alpha	3.238	1.6951	4.81998e-08	2.49555e-06	yes	mRNA	70.13	48	35.28	55.14	154.83	204.85	51.1367	138.273
VY92_RS01570	VY92_RS01570	NADH:ubiquinone reductase (Na(+)-transporting) subunit A	3.237	1.69488	9.10142e-08	4.59733e-06	yes	mRNA	263.13	118.53	90.63	193.68	464.89	464.16	157.43	374.243
VY92_RS05150	VY92_RS05150	sulfate ABC transporter substrate-binding protein	3.163	1.66137	1.75725e-07	8.66493e-06	yes	mRNA	194.92	131.58	112.85	182.22	475.1	446.5	146.45	367.94
VY92_RS01550	VY92_RS01550	NADH:ubiquinone reductase (Na(+)-transporting) subunit E	3.778	1.9175	1.9727e-07	9.50108e-06	yes	mRNA	224.94	98.69	77.17	204.41	483.08	376.4	133.6	354.63
VY92_RS08665	VY92_RS08665	flavodoxin FldA	0.227	-2.13911	3.52738e-07	1.66027e-05	yes	mRNA	1065.62	662.92	528.65	35.48	183.87	232.63	752.397	150.66
VY92_RS05740	VY92_RS05740	D-hexose-6-phosphate mutarotase	0.261	-1.93773	8.96012e-07	4.12365e-05	yes	mRNA	250.19	94.51	63.19	10.02	32.6	36.83	135.963	26.4833
VY92_RS12640	VY92_RS12640	cytochrome bd oxidase small subunit%2C CydX/CbdX family	14.743	3.88199	1.12208e-06	5.05179e-05	yes	mRNA	71.69	33.64	35.68	268.37	500.26	328.16	47.0033	365.597
VY92_RS11315	VY92_RS11315	cyd operon protein YbgE	3.095	1.63008	1.46364e-06	6.44936e-05	yes	mRNA	40.26	17.26	17.82	25.58	76.73	77.52	25.1133	59.9433
VY92_RS01740	VY92_RS01740	glutamate synthase	3.134	1.64789	1.75848e-06	7.58712e-05	yes	mRNA	447.68	263.64	196.36	272.64	1010.9	1053.75	302.56	779.097
sRNA0084			0.287	-1.79932	2.05254e-06	8.67511e-05	yes	sRNA	453.8	312.32	238.97	37.55	58.95	132.62	335.03	76.3733
VY92_RS08045	VY92_RS08045	monothiol glutaredoxin%2C Grx4 family	0.272	-1.87772	2.64176e-06	0.000109422	yes	mRNA	562.49	169.76	327.24	36.87	77.14	103.77	353.163	72.5933
VY92_RS08660	VY92_RS08660	LexA family transcriptional regulator	0.21	-2.24943	3.04491e-06	0.000123647	yes	mRNA	838.3	348.66	406.07	17.59	91.76	190.1	531.01	99.8167
VY92_RS01745	VY92_RS01745	glutamate synthase large subunit	3.012	1.59087	3.89422e-06	0.000155095	yes	mRNA	571.53	335.03	269.38	335.07	1260.49	1352.1	391.98	982.553
VY92_RS01555	VY92_RS01555	NADH:ubiquinone reductase (Na(+)-transporting) subunit D	2.911	1.5416	5.58227e-06	0.00021813	yes	mRNA	100.67	43.67	43.02	64.27	186.83	157.97	62.4533	136.357
VY92_RS05135	VY92_RS05135	formate dehydrogenase subunit gamma	3.099	1.63193	7.20233e-06	0.000271201	yes	mRNA	20.91	17	14.86	25.19	50.48	54.5	17.59	43.39
VY92_RS04625	VY92_RS04625	phosphoribosylglycinamide formyltransferase	3.724	1.89676	7.0733e-06	0.000271201	yes	mRNA	91.77	46.18	41.64	51.06	168.22	369.33	59.8633	196.203
VY92_RS08085	VY92_RS08085	membrane protein	5.605	2.48672	9.2629e-06	0.000342562	yes	mRNA	88.72	158.16	110.43	446.63	578.4	522.89	119.103	515.973
VY92_RS10835	VY92_RS10835	ribose-5-phosphate isomerase RpiA	2.888	1.52994	1.05507e-05	0.000383341	yes	mRNA	128.65	65.43	38.86	88.65	153.44	259.71	77.6467	167.267
VY92_RS10890	VY92_RS10890	purine-nucleoside phosphorylase	0.405	-1.30379	1.08446e-05	0.000387229	yes	mRNA	865.06	557.58	422.11	94.02	241.33	255.03	614.917	196.793
VY92_RS03975	VY92_RS03975	anaerobic ribonucleoside-triphosphate reductase	0.232	-2.10481	1.12684e-05	0.000395541	yes	mRNA	810.58	695.52	567.32	32.64	157.25	273.75	691.14	154.547
VY92_RS05265	VY92_RS05265	membrane protein	0.173	-2.53461	1.19366e-05	0.000409821	yes	mRNA	47.99	8.84	9.18	1.29	2.6	3.68	22.0033	2.52333
VY92_RS10670	VY92_RS10670	cytochrome c maturation protein CcmE	2.608	1.38317	1.2071e-05	0.000409821	yes	mRNA	65.78	37.79	25.74	45.86	87.06	122.78	43.1033	85.2333
VY92_RS07045	VY92_RS07045	ribonucleotide-diphosphate reductase subunit beta	0.273	-1.87433	1.27855e-05	0.000420299	yes	mRNA	203.55	119.56	155.26	24.28	39.48	31.52	159.457	31.76
VY92_RS02125	VY92_RS02125	NAD(P)-dependent alcohol dehydrogenase	9.298	3.21689	1.25903e-05	0.000420299	yes	mRNA	73.84	181.11	247.84	1381.58	729.32	1528.71	167.597	1213.2
VY92_RS06685	moaE	molybdopterin synthase catalytic subunit MoaE	2.965	1.56819	1.63633e-05	0.000529507	yes	mRNA	64.52	42.99	23.48	41.44	105.55	169.65	43.6633	105.547
VY92_RS00855	VY92_RS00855	RNA polymerase sigma factor RpoH	0.36	-1.47375	1.66506e-05	0.000530515	yes	mRNA	4984.45	1696.4	2275.74	340.46	1030.44	1127.73	2985.53	832.877
VY92_RS07190	VY92_RS07190	5-(carboxyamino)imidazole ribonucleotide mutase	3.328	1.73465	1.9253e-05	0.000604136	yes	mRNA	11.44	5.74	3.25	8.46	16.4	26.63	6.81	17.1633
VY92_RS06045	VY92_RS06045	thiaminase II	0.342	-1.54594	2.64562e-05	0.000817774	yes	mRNA	499.6	388.64	418.41	73.87	129.96	152.71	435.55	118.847
VY92_RS12305	VY92_RS12305	hypothetical protein	2.702	1.43404	2.70961e-05	0.000825235	yes	mRNA	84.34	75.61	54.45	74.78	169.28	248.76	71.4667	164.273
VY92_RS07665	VY92_RS07665	dethiobiotin synthase	3.774	1.91592	2.95334e-05	0.000886431	yes	mRNA	301.37	99.56	68.94	296.42	366.95	436.52	156.623	366.63
VY92_RS05260	VY92_RS05260	RidA family protein	0.28	-1.83701	3.79949e-05	0.00112267	yes	mRNA	483.05	386.43	331.08	24.92	139.28	140.47	400.187	101.557
VY92_RS06050	VY92_RS06050	DNA-binding response regulator	0.325	-1.62355	3.84886e-05	0.00112267	yes	mRNA	373.93	298.88	261.41	27.23	112.88	130.71	311.407	90.2733
VY92_RS01655	VY92_RS01655	autotransporter outer membrane beta-barrel domain-containing protein	3.629	1.8597	4.00854e-05	0.00115301	yes	mRNA	677.43	334.23	267.16	945.15	796.38	1285.49	426.273	1009.01
VY92_RS05140	VY92_RS05140	formate dehydrogenase subunit beta	2.658	1.41055	4.21937e-05	0.00119703	yes	mRNA	48.51	43.61	32.7	47.29	98.97	127.91	41.6067	91.39
VY92_RS05920	VY92_RS05920	hypothetical protein	16.879	4.07713	5.05916e-05	0.00140068	yes	mRNA	2.74	2.07	1.37	32.99	9.45	6.99	2.06	16.4767
VY92_RS00880	VY92_RS00880	nitrate reductase catalytic subunit NapA	3.162	1.66082	5.07248e-05	0.00140068	yes	mRNA	362.4	217.35	132.51	174.41	738.17	1007.16	237.42	639.913
VY92_RS05760	VY92_RS05760	DUF2318 domain-containing protein	0.297	-1.75199	5.96345e-05	0.00162504	yes	mRNA	67.82	23.04	13.71	3.84	8.19	9.32	34.8567	7.11667
VY92_RS06595	VY92_RS06595	transcriptional regulator FNR	0.318	-1.6551	6.73809e-05	0.00181228	yes	mRNA	219.48	173.38	160.95	15.41	52.17	95.6	184.603	54.3933
VY92_RS09785	VY92_RS09785	fumarate reductase subunit FrdC	4.215	2.07556	7.16955e-05	0.00190361	yes	mRNA	356.27	264.01	456.84	965.23	1041.75	1417.58	359.04	1141.52
VY92_RS07455	VY92_RS07455	4-alpha-glucanotransferase	2.241	1.16388	9.06111e-05	0.00237539	yes	mRNA	542.39	369.13	273.14	309.04	821.2	1060.76	394.887	730.333
VY92_RS09515	VY92_RS09515	thiosulfate sulfurtransferase	2.971	1.57092	0.000102102	0.00261053	yes	mRNA	53.53	25.66	19.92	30.82	116.17	76.04	33.0367	74.3433
VY92_RS07070	VY92_RS07070	glutamyl-tRNA reductase	4.686	2.22822	0.000101873	0.00261053	yes	mRNA	5.72	1.09	0.81	3.37	7.03	14.72	2.54	8.37333
VY92_RS07865	VY92_RS07865	GntP family permease	6.543	2.71006	0.000105358	0.00266092	yes	mRNA	23.8	82.11	92.22	313.94	396.02	387.66	66.0433	365.873
VY92_RS03020	VY92_RS03020	dihydroxy-acid dehydratase	3.881	1.95629	0.000108974	0.00271911	yes	mRNA	24.11	8.62	6.63	9.01	60.51	51.25	13.12	40.2567
VY92_RS03970	VY92_RS03970	hypothetical protein	0.152	-2.71334	0.000112579	0.00277561	yes	mRNA	96.79	57.74	41.6	0	7.23	21.08	65.3767	9.43667
VY92_RS03725	VY92_RS03725	rod shape-determining protein MreD	3.271	1.70974	0.00012479	0.00304048	yes	mRNA	10.53	6.11	3.29	9.93	13.24	25.12	6.64333	16.0967
VY92_RS05750	VY92_RS05750	ABC transporter permease	0.327	-1.61189	0.000148102	0.00356651	yes	mRNA	77.95	50.62	29.87	3.9	18.35	21.77	52.8133	14.6733
VY92_RS07700	VY92_RS07700	NCS2 family permease	2.253	1.17177	0.000151311	0.00360189	yes	mRNA	72.9	42.74	29.61	35.72	96.23	132.75	48.4167	88.2333
VY92_RS03025	VY92_RS03025	DUF1345 domain-containing protein	3.481	1.79954	0.000161115	0.0037917	yes	mRNA	12.52	3.35	2.56	7.19	14	24.34	6.14333	15.1767
VY92_RS04920	VY92_RS04920	bifunctional phosphoribosylaminoimidazolecarboxamide formyltransferase/IMP cyclohydrolase	4.2	2.07051	0.000174924	0.00407041	yes	mRNA	6.65	1.42	0.99	4.32	6.59	15.18	3.02	8.69667
VY92_RS07860	idnK	gluconate kinase	7.9	2.98188	0.000177767	0.00409062	yes	mRNA	25.52	79.54	112.4	540.45	275.55	468.73	72.4867	428.243
VY92_RS04615	VY92_RS04615	peptidylprolyl isomerase	0.338	-1.56605	0.00023902	0.00543967	yes	mRNA	198.44	45.76	88.5	15.83	26.69	37.57	110.9	26.6967
VY92_RS03785	VY92_RS03785	MurR/RpiR family transcriptional regulator	2.752	1.46054	0.000244336	0.00550022	yes	mRNA	103.64	58.31	93.16	98.08	168.26	332.57	85.0367	199.637
VY92_RS02130	VY92_RS02130	xylulokinase	4.642	2.21473	0.000255492	0.0056895	yes	mRNA	31.13	59.61	70.63	158	145.59	364.11	53.79	222.567
VY92_RS00900	VY92_RS00900	cytochrome c	4.186	2.06554	0.00033197	0.00731393	yes	mRNA	4.74	2.98	0.73	5.07	9.71	10.52	2.81667	8.43333
VY92_RS03780	VY92_RS03780	YhcH/YjgK/YiaL family protein	3.25	1.70064	0.000392885	0.00856489	yes	mRNA	175.96	103.66	217.89	277.43	402.71	652.95	165.837	444.363
VY92_RS06590	VY92_RS06590	universal stress protein UspE	2.279	1.18833	0.000416971	0.00899527	yes	mRNA	338.89	153.53	162.85	246.44	328.86	503.37	218.423	359.557
VY92_RS09670	VY92_RS09670	GntR family transcriptional regulator	0.298	-1.74864	0.000424087	0.00905449	yes	mRNA	37.45	52.43	38.77	6.44	8.28	18.91	42.8833	11.21
VY92_RS04430	VY92_RS04430	hypothetical protein	6.039	2.59426	0.000429938	0.00908573	yes	mRNA	20.08	6.49	7.83	48.28	19.51	42.13	11.4667	36.64
VY92_RS01705	VY92_RS01705	class I SAM-dependent methyltransferase	0.287	-1.80261	0.000462738	0.00958331	yes	mRNA	441.7	507.2	662.59	95.87	131.24	143.95	537.163	123.687
VY92_RS02100	VY92_RS02100	oligopeptide transporter%2C OPT family	2.11	1.07739	0.000461489	0.00958331	yes	mRNA	322.27	144.65	108.71	134.45	343.64	457.97	191.877	312.02
VY92_RS09805	VY92_RS09805	oligopeptidase A	0.418	-1.25845	0.000547084	0.0112179	yes	mRNA	126.08	60.71	37.65	14.14	24.5	27.13	74.8133	21.9233
sRNA0022			0.219	-2.19328	0.000584587	0.0118694	yes	sRNA	1023.88	346.84	149.96	16.02	126.02	69.53	506.893	70.5233
VY92_RS05685	VY92_RS05685	iron-hydroxamate transporter ATP-binding subunit	0.224	-2.15851	0.000847211	0.0170347	yes	mRNA	45.16	8.28	5.61	0.88	3.99	4.11	19.6833	2.99333
VY92_RS05190	VY92_RS05190	hypothetical protein	5.597	2.48461	0.00112356	0.0221609	yes	mRNA	15.86	17.54	15.6	89.73	25.94	44.82	16.3333	53.4967
VY92_RS05775	VY92_RS05775	iron-sulfur cluster carrier protein ApbC	0.49	-1.02824	0.00118049	0.0230642	yes	mRNA	159.93	73.58	76.47	18.61	50.98	46.75	103.327	38.78
VY92_RS07950	VY92_RS07950	FMN-dependent NADH-azoreductase	0.36	-1.47204	0.00120562	0.0233349	yes	mRNA	135.92	30.11	34.25	8.85	18.22	21.33	66.76	16.1333
VY92_RS05675	VY92_RS05675	Fe(3+)-hydroxamate ABC transporter permease FhuB	0.22	-2.18162	0.00125236	0.0240151	yes	mRNA	11.82	2.63	1.29	0.57	0.72	0.76	5.24667	0.683333
VY92_RS07075	VY92_RS07075	hypothetical protein	0.079	-3.65579	0.00131396	0.0249653	yes	mRNA	24.36	2.28	2.75	0.73	0	0.43	9.79667	0.386667
sRNA0103			8.987	3.16788	0.00139926	0.0263443	yes	sRNA	15753.2	35522.9	25171.1	165244	57382.3	37302.6	25482.4	86643
sRNA0099			0.292	-1.77645	0.00157267	0.0293423	yes	sRNA	134.55	97.74	155.17	8.04	35.87	61.64	129.153	35.1833
VY92_RS00315	VY92_RS00315	fructose-bisphosphatase class II	2.045	1.03218	0.00173311	0.0318074	yes	mRNA	81.79	44.75	38.63	34.76	119.77	118.12	55.0567	90.8833
VY92_RS03765	VY92_RS03765	C4-dicarboxylate ABC transporter permease	2.973	1.57182	0.00173551	0.0318074	yes	mRNA	17.15	15.65	25.38	24.55	40.5	97.21	19.3933	54.0867
VY92_RS05615	VY92_RS05615	ADP-forming succinate--CoA ligase subunit beta	4.127	2.04526	0.00181112	0.032902	yes	mRNA	64.39	80.21	116.75	304.96	240.84	217.51	87.1167	254.437
VY92_RS08530	VY92_RS08530	peptidase T	3.061	1.61406	0.00198705	0.0357842	yes	mRNA	391.79	120.25	51.32	188.03	320.19	700.58	187.787	402.933
VY92_RS05745	VY92_RS05745	ABC transporter ATP-binding protein	0.311	-1.68592	0.00208536	0.0372309	yes	mRNA	337.85	208.33	83.33	10.78	81.83	70.15	209.837	54.2533
sRNA0036			7.166	2.84108	0.00217285	0.0381354	yes	sRNA	994.45	809.22	1187.5	4635.6	2036.94	1301.68	997.057	2658.07
sRNA0004			7.166	2.84108	0.00217285	0.0381354	yes	sRNA	994.45	809.22	1187.5	4635.6	2036.94	1301.68	997.057	2658.07
VY92_RS00200	VY92_RS00200	autotransporter outer membrane beta-barrel domain-containing protein	3.322	1.7321	0.00220363	0.0383505	yes	mRNA	115.05	93.23	80.3	250.3	162.6	205.48	96.1933	206.127
VY92_RS11185	VY92_RS11185	arsenate reductase (glutaredoxin)	0.42	-1.2524	0.0024792	0.0427869	yes	mRNA	149.8	56.85	99.85	13.44	33.35	60.63	102.167	35.8067
VY92_RS09780	VY92_RS09780	fumarate reductase subunit FrdD	3.062	1.61436	0.00269394	0.0461087	yes	mRNA	320.82	402.35	570.93	404.69	1707.26	1736.38	431.367	1282.78
VY92_RS05780	metG	methionine--tRNA ligase	0.435	-1.19999	0.00286697	0.0482723	yes	mRNA	127.75	36.05	34.59	8.08	25.26	30.51	66.13	21.2833
VY92_RS05235	VY92_RS05235	hcalcium-binding protein	3.768	1.9137	0.00285092	0.0482723	yes	mRNA	134.56	123.35	126.62	427.61	224.08	263.93	128.177	305.207
VY92_RS05500	VY92_RS05500	ribonuclease G	1.859	0.89422	0.00100288	0.0199708	no	mRNA	162.7	93.38	87.23	80.45	171.83	265.63	114.437	172.637
VY92_RS06055	VY92_RS06055	two-component system sensor histidine kinase QseC	0.405	-1.30517	0.00317733	0.0530666	no	mRNA	129.91	74.51	41.31	7.17	29.19	48.53	81.91	28.2967
VY92_RS04940	VY92_RS04940	type B 50S ribosomal protein L31	0.168	-2.57399	0.0034318	0.056858	no	mRNA	2126.03	290.59	97.08	6.79	144.37	143.52	837.9	98.2267
VY92_RS05130	VY92_RS05130	formate dehydrogenase accessory protein FdhE	2.008	1.00596	0.00347693	0.0571487	no	mRNA	51.01	26.99	19.2	18.96	54.4	86.38	32.4	53.2467
VY92_RS06955	VY92_RS06955	transcriptional regulator NrdR	0.385	-1.37793	0.00372978	0.0603466	no	mRNA	136.58	43.36	36.87	6.35	17.32	42.23	72.27	21.9667
VY92_RS10755	VY92_RS10755	DUF1425 domain-containing protein	0.366	-1.45194	0.00371777	0.0603466	no	mRNA	58.41	23.36	20.16	2.31	8.94	19.22	33.9767	10.1567
sRNA0002			7.452	2.89755	0.0037658	0.0604571	no	sRNA	390.55	401.47	0	753.15	955.3	766.26	264.007	824.903
VY92_RS02480	VY92_RS02480	phosphoribosylformylglycinamidine synthase	2.187	1.12867	0.00380399	0.0606005	no	mRNA	31.89	30.05	24.45	21.05	72.49	71.98	28.7967	55.1733
VY92_RS04900	VY92_RS04900	two-component system response regulator ArcA	2.203	1.13943	0.0040459	0.0639622	no	mRNA	113.92	71.11	86.34	110.16	131.04	211.74	90.4567	150.98
sRNA0008			6.028	2.59169	0.00418192	0.0654215	no	sRNA	213.68	193.08	326.81	1304.34	459.11	314.05	244.523	692.5
VY92_RS05680	VY92_RS05680	hypothetical protein	0.23	-2.12269	0.00420138	0.0654215	no	mRNA	10.1	1.95	2.03	0.55	0.69	0.83	4.69333	0.69
VY92_RS04905	glyA	serine hydroxymethyltransferase	2.021	1.01481	0.00425535	0.0657674	no	mRNA	1273.6	555.35	455.64	524.26	1621.68	1283.41	761.53	1143.12
VY92_RS03965	VY92_RS03965	anaerobic ribonucleoside-triphosphate reductase activating protein	0.304	-1.71913	0.00430572	0.0660529	no	mRNA	61.78	39.33	14.48	1.63	15.42	11.74	38.53	9.59667
VY92_RS04865	VY92_RS04865	DUF1049 domain-containing protein	4.805	2.26455	0.00463153	0.0705287	no	mRNA	14.58	11.91	6.29	44.94	15.46	22.17	10.9267	27.5233
VY92_RS00155	VY92_RS00155	carboxylate--amine ligase	0.567	-0.818999	0.00502455	0.0759551	no	mRNA	210.15	88.74	80.86	28.34	58.86	72.17	126.583	53.1233
VY92_RS08975	VY92_RS08975	hypothetical protein	4.271	2.09444	0.00515519	0.0773653	no	mRNA	7.04	4.27	2.98	17	6.18	10.79	4.76333	11.3233
VY92_RS00160	VY92_RS00160	transposase	0.487	-1.03924	0.0056089	0.0835686	no	mRNA	58.02	32.23	35.25	5.51	21.73	24.49	41.8333	17.2433
VY92_RS11165	VY92_RS11165	ABC transporter permease	0.476	-1.07041	0.00599144	0.088002	no	mRNA	72.01	59.89	67.59	14.57	24.86	41.09	66.4967	26.84
VY92_RS09665	VY92_RS09665	glycoside hydrolase family 31 protein	0.338	-1.56593	0.00598531	0.088002	no	mRNA	61.38	145.35	123.62	20.41	37.65	41.74	110.117	33.2667
VY92_RS10740	VY92_RS10740	formate C-acetyltransferase	0.406	-1.29933	0.00612205	0.0892871	no	mRNA	1696.97	753.8	354.38	82.31	334.78	495.69	935.05	304.26
VY92_RS06800	VY92_RS06800	serine peptidase	0.404	-1.30724	0.00640702	0.0927897	no	mRNA	340.92	160.03	126.06	51.29	59.59	47.72	209.003	52.8667
VY92_RS01545	VY92_RS01545	NADH:ubiquinone reductase (Na(+)-transporting) subunit F	2.172	1.11902	0.00658141	0.0946534	no	mRNA	416.63	143.21	127.74	121.99	531.45	492.07	229.193	381.837
VY92_RS04415	VY92_RS04415	glycosyltransferase family 2 protein	3.263	1.70599	0.00720571	0.102917	no	mRNA	15.17	5.68	5.64	22	11.52	13.87	8.83	15.7967
VY92_RS05785	VY92_RS05785	bifunctional tRNA (5-methylaminomethyl-2-thiouridine)(34)-methyltransferase MnmD/FAD-dependent 5-carboxymethylaminomethyl-2-thiouridine(34) oxidoreductase MnmC	0.562	-0.830615	0.00740407	0.105026	no	mRNA	153.69	66.84	60.21	16.2	47.15	61.47	93.58	41.6067
VY92_RS02135	VY92_RS02135	sugar ABC transporter ATP-binding protein	3.296	1.72087	0.00754216	0.106257	no	mRNA	12.29	23.34	33.82	53.43	44.51	100.22	23.15	66.0533
VY92_RS04435	VY92_RS04435	glycosyltransferase family 2 protein	3.74	1.90289	0.00764291	0.106949	no	mRNA	5.09	3.34	1.78	10.61	3.35	7.81	3.40333	7.25667
VY92_RS00645	VY92_RS00645	hypothetical protein	10.9	3.4463	0.0078087	0.108536	no	mRNA	0.32	0.62	0.14	4.68	0.29	0.77	0.36	1.91333
VY92_RS04405	VY92_RS04405	capsule biosynthesis protein	1.682	0.749889	0.00804777	0.111113	no	mRNA	121.51	63.3	51.39	55.05	98.06	149.94	78.7333	101.017
VY92_RS00875	VY92_RS00875	nitrate reductase	2.3	1.2014	0.00824762	0.113118	no	mRNA	143.55	84.03	57.55	109.17	96.64	263.86	95.0433	156.557
VY92_RS07985	VY92_RS07985	divalent metal cation transporter	2.798	1.48431	0.00836377	0.113956	no	mRNA	364.4	371.79	576.27	822.54	1137.2	859.5	437.487	939.747
VY92_RS08505	VY92_RS08505	biotin synthase BioB	0.558	-0.842761	0.00855224	0.115763	no	mRNA	115.65	65.61	46.79	13.2	36.96	53.21	76.0167	34.4567
VY92_RS09815	VY92_RS09815	peptide ABC transporter substrate-binding protein	0.582	-0.781271	0.00868784	0.116835	no	mRNA	30.97	17.5	14.33	4.53	9.86	14.76	20.9333	9.71667
VY92_RS04360	VY92_RS04360	hypothetical protein	3.401	1.76577	0.00882365	0.117895	no	mRNA	19.34	11.29	7.74	35.91	15.67	20.3	12.79	23.96
VY92_RS12500	VY92_RS12500	DUF2618 domain-containing protein	2.904	1.53813	0.00901629	0.119697	no	mRNA	46	47.25	37.17	70.64	88.01	97.28	43.4733	85.31
VY92_RS00285	VY92_RS00285	F0F1 ATP synthase subunit A	0.568	-0.817261	0.00939885	0.120154	no	mRNA	512.35	190.93	179.58	66.92	128.9	164.86	294.287	120.227
sRNA0030			5.437	2.4429	0.00930209	0.120154	no	sRNA	528.75	664.03	685.79	3055.33	892.83	563.85	626.19	1504
VY92_RS03940	VY92_RS03940	twin-arginine translocase subunit TatA	2.505	1.32467	0.00938378	0.120154	no	mRNA	661.96	200.1	146.93	408.19	438.2	573.9	336.33	473.43
sRNA0052			3.39	1.76134	0.00911947	0.120154	no	sRNA	0	0	0	0	0	0	0	0
VY92_RS05165	VY92_RS05165	copper-translocating P-type ATPase	1.834	0.874645	0.00934872	0.120154	no	mRNA	50.08	43.15	32.76	29.02	75.29	91.28	41.9967	65.1967
VY92_RS07310	VY92_RS07310	hypothetical protein	0.494	-1.01822	0.00927256	0.120154	no	mRNA	57.99	25.39	24.84	4.24	16.62	22.86	36.0733	14.5733
VY92_RS09255	VY92_RS09255	putative lipid II flippase FtsW	2.068	1.04852	0.00970716	0.123334	no	mRNA	103.89	67.4	59.44	94.31	100.53	145.04	76.91	113.293
sRNA0075			5.496	2.45839	0.0103381	0.127442	no	sRNA	0	0	0	0	0	0	0	0
VY92_RS11045	VY92_RS11045	4-hydroxybenzoate octaprenyltransferase	0.445	-1.16701	0.0101853	0.127442	no	mRNA	22.77	15.68	22.31	3.94	5.99	13.5	20.2533	7.81
VY92_RS00170	VY92_RS00170	xanthine phosphoribosyltransferase	2.502	1.32282	0.0102768	0.127442	no	mRNA	51.73	13.11	19.49	39.59	36.27	54.59	28.11	43.4833
sRNA0044			5.496	2.45839	0.0103381	0.127442	no	sRNA	0	0	0	0	0	0	0	0
VY92_RS09890	rrf	-	2.769	1.46962	0.0101722	0.127442	no	mRNA	648.15	882.11	658.57	970.05	1744.59	1415.93	729.61	1376.86
VY92_RS07695	VY92_RS07695	hypothetical protein	1.932	0.949903	0.0104406	0.127944	no	mRNA	39.09	24.62	13.88	17.56	44.88	54.01	25.8633	38.8167
sRNA0058			3.118	1.64051	0.0108495	0.129901	no	sRNA	27.46	37.93	70.8	34.59	199.46	206.2	45.3967	146.75
VY92_RS05755	VY92_RS05755	ABC transporter permease	0.376	-1.41089	0.0108132	0.129901	no	mRNA	64.92	43.15	21.52	2.2	17.96	23.41	43.1967	14.5233
VY92_RS00895	VY92_RS00895	nitrate reductase cytochrome c-type subunit	3.197	1.67688	0.0108512	0.129901	no	mRNA	162.34	64.38	15.4	35.3	231.19	345.52	80.7067	204.003
VY92_RS09635	VY92_RS09635	glucuronate isomerase	0.378	-1.40353	0.0107875	0.129901	no	mRNA	68.27	147.76	126.37	19.08	49.6	52.13	114.133	40.27
VY92_RS00055	VY92_RS00055	carbon storage regulator	3.773	1.9157	0.0114266	0.136002	no	mRNA	292.52	410.23	412.13	1173.04	566.66	672.26	371.627	803.987
VY92_RS04895	VY92_RS04895	lipoprotein localization protein LolB	2.423	1.27686	0.0115953	0.137222	no	mRNA	21.23	8.68	8.01	19.02	15.57	23.48	12.64	19.3567
VY92_RS12650	VY92_RS12650	50S ribosomal protein L36	3.28	1.71388	0.0119277	0.140353	no	mRNA	323.33	101.61	67.35	353.12	202.45	210.81	164.097	255.46
VY92_RS00850	VY92_RS00850	iron-sulfur cluster biogenesis protein NfuA	0.596	-0.7472	0.0123783	0.144833	no	mRNA	119.42	56.51	62.29	18.86	38.33	52.75	79.4067	36.6467
VY92_RS10430	VY92_RS10430	hybrid sensor histidine kinase/response regulator	0.612	-0.707461	0.0124641	0.145018	no	mRNA	53.49	28.75	28.01	8.77	20.66	23.61	36.75	17.68
VY92_RS12505	VY92_RS12505	TonB-dependent receptor	0.14	-2.83829	0.013776	0.157625	no	mRNA	55.13	19.4	3.04	0	6.66	0.74	25.8567	2.46667
VY92_RS05650	VY92_RS05650	hypothetical protein	2.68	1.42234	0.0136461	0.157625	no	mRNA	26.62	44.64	42.35	69.08	89.11	79.77	37.87	79.32
VY92_RS07990	VY92_RS07990	LamB/YcsF family protein	3.897	1.96232	0.0137324	0.157625	no	mRNA	162.17	216.14	473.85	1093.39	659.02	474.63	284.053	742.347
VY92_RS05610	VY92_RS05610	dihydrolipoyllysine-residue succinyltransferase	2.836	1.50387	0.0140397	0.159759	no	mRNA	209.25	368.37	439.62	663.83	956.12	680.95	339.08	766.967
VY92_RS00085	VY92_RS00085	ketol-acid reductoisomerase	0.37	-1.43295	0.0144409	0.163427	no	mRNA	699.11	115.69	75.04	38.66	74.9	87.24	296.613	66.9333
sRNA0040			8.366	3.06459	0.0145272	0.16351	no	sRNA	0	0	0	2818.54	0	0	0	939.513
sRNA0011			4.765	2.25263	0.0146174	0.163636	no	sRNA	897.3	795.78	901.6	2608	887.9	1017.21	864.893	1504.37
sRNA0054			3.331	1.73606	0.015362	0.170036	no	sRNA	293.27	137.95	541.46	610.41	1038.16	594.45	324.227	747.673
VY92_RS03890	VY92_RS03890	tyrosine recombinase XerC	2.181	1.12499	0.0154257	0.170036	no	mRNA	50.08	35.25	33.27	56.49	47.99	77.41	39.5333	60.63
sRNA0104			4.676	2.22522	0.0154355	0.170036	no	sRNA	0	0	0	0	0	0	0	0
VY92_RS09640	VY92_RS09640	D-mannonate oxidoreductase	0.347	-1.52596	0.0157076	0.172119	no	mRNA	199.05	519.58	426.28	33.94	187.34	191.46	381.637	137.58
VY92_RS04910	VY92_RS04910	phosphoribosylamine--glycine ligase	1.974	0.980832	0.0159801	0.172915	no	mRNA	31.45	14.69	11.66	10.32	44.77	34.09	19.2667	29.7267
VY92_RS08145	VY92_RS08145	ribosome maturation factor RimP	2.253	1.17197	0.0160307	0.172915	no	mRNA	41.19	10.03	7.31	15.44	30.4	42.09	19.51	29.31
VY92_RS12660	VY92_RS12660	DUF4376 domain-containing protein	4.293	2.10208	0.0160025	0.172915	no	mRNA	3.57	3.14	2.47	13.11	3.32	4.2	3.06	6.87667
VY92_RS08165	VY92_RS08165	hypothetical protein	6.999	2.80708	0.0162582	0.17446	no	mRNA	0.1	0.16	0.18	1.05	0.38	0.57	0.146667	0.666667
VY92_RS09320	VY92_RS09320	bifunctional chorismate mutase/prephenate dehydratase	0.583	-0.777982	0.0167633	0.178953	no	mRNA	59.23	24.04	28.27	7.2	17.24	27.51	37.18	17.3167
VY92_RS09610	VY92_RS09610	hypothetical protein	2.447	1.29116	0.0169413	0.179926	no	mRNA	258.92	138.54	158.62	308.49	265.81	264.31	185.36	279.537
sRNA0038			4.463	2.15799	0.0170464	0.180118	no	sRNA	824.05	1082.4	1497.57	5236.62	1538.69	1140.39	1134.67	2638.57
VY92_RS01145	VY92_RS01145	hypothetical protein	0.437	-1.195	0.0176158	0.18519	no	mRNA	385.92	195.57	119	16.2	78.66	172.61	233.497	89.1567
VY92_RS06670	moaA	GTP 3'%2C8-cyclase MoaA	2.124	1.08666	0.0177479	0.185636	no	mRNA	52.59	18.74	9.66	15.98	40.87	71.88	26.9967	42.91
VY92_RS07290	VY92_RS07290	hypothetical protein	1.847	0.884985	0.0179415	0.186718	no	mRNA	525.76	321.08	245.95	365.31	430.84	642.36	364.263	479.503
VY92_RS00135	VY92_RS00135	diaminopimelate decarboxylase	0.521	-0.941907	0.0181665	0.188114	no	mRNA	343.82	119.46	109.72	23.61	86.54	127.89	191	79.3467
VY92_RS08835	VY92_RS08835	hypothetical protein	3.503	1.80878	0.0184579	0.189239	no	mRNA	7.23	3.14	3.18	14.14	5.14	4.81	4.51667	8.03
VY92_RS04740	VY92_RS04740	transporter	1.945	0.959619	0.0184046	0.189239	no	mRNA	164.4	121.1	90.26	143.83	152.6	231.71	125.253	176.047
VY92_RS04400	VY92_RS04400	ABC transporter permease	2.718	1.44267	0.0192337	0.196221	no	mRNA	85.74	52.58	37.41	124.33	55.1	101.25	58.5767	93.56
VY92_RS04850	VY92_RS04850	(d)CMP kinase	1.714	0.777781	0.019848	0.201496	no	mRNA	173.42	119.93	124.6	99.86	176.86	321.21	139.317	199.31
VY92_RS00065	VY92_RS00065	universal stress protein UspA	3.855	1.94665	0.020134	0.203403	no	mRNA	164.82	239.42	259.55	896.77	305.23	252.39	221.263	484.797
VY92_RS03775	VY92_RS03775	N-acetylmannosamine kinase	2.304	1.20442	0.0203765	0.204853	no	mRNA	64.52	43.07	96.81	49.97	167	232.27	68.1333	149.747
VY92_RS12470	ssrS	-	0.424	-1.23893	0.0204805	0.204904	no	mRNA	3399.07	4105.76	5251.13	424.42	2165.9	2747.92	4251.99	1779.41
VY92_RS10925	VY92_RS10925	bifunctional methylenetetrahydrofolate dehydrogenase/methenyltetrahydrofolate cyclohydrolase FolD	2.11	1.07696	0.0207045	0.205163	no	mRNA	88.69	35.67	44.5	73.55	62.5	97.71	56.2867	77.92
VY92_RS06010	VY92_RS06010	N-acetyltransferase	2.529	1.33882	0.0206712	0.205163	no	mRNA	3.92	5.26	6.69	7.95	8.48	18.02	5.29	11.4833
VY92_RS07575	VY92_RS07575	IS1595 family transposase	2.558	1.35512	0.0208748	0.205865	no	mRNA	13	7.28	11.3	20.1	14.97	18.36	10.5267	17.81
VY92_RS10650	VY92_RS10650	cytochrome c biogenesis heme-transporting ATPase CcmA	1.838	0.878408	0.021097	0.207071	no	mRNA	72.2	29.99	18.5	26.54	49.73	87.47	40.23	54.58
sRNA0032			4.199	2.07007	0.0213304	0.207395	no	sRNA	1586.43	2828.83	2545.93	9794.83	3011.94	2272.45	2320.4	5026.41
VY92_RS02090	VY92_RS02090	glucose-6-phosphate dehydrogenase	0.601	-0.733923	0.0213229	0.207395	no	mRNA	1037.15	766.52	680.65	172.11	469.35	640.04	828.107	427.167
VY92_RS09645	VY92_RS09645	hypothetical protein	0.363	-1.46224	0.0221353	0.214216	no	mRNA	155.01	370.11	477.28	73.17	135.2	111.28	334.133	106.55
VY92_RS03030	VY92_RS03030	threonine ammonia-lyase%2C biosynthetic	2.294	1.19768	0.0230582	0.221081	no	mRNA	22.73	6.57	3.58	5.74	25.46	22.93	10.96	18.0433
VY92_RS03995	VY92_RS03995	cysteine synthase A	2.769	1.46939	0.0229658	0.221081	no	mRNA	31.26	66.94	103.71	61.22	249.13	266.47	67.3033	192.273
VY92_RS03770	VY92_RS03770	putative N-acetylmannosamine-6-phosphate 2-epimerase	2.869	1.52072	0.023693	0.226121	no	mRNA	24.88	24.86	81.76	47.42	164.02	162.99	43.8333	124.81
VY92_RS06570	VY92_RS06570	23S rRNA pseudouridine(2605) synthase RluB	1.902	0.927303	0.0239921	0.227925	no	mRNA	129.37	94.05	85.15	116.64	127.55	183.79	102.857	142.66
VY92_RS11415	VY92_RS11415	PTS ascorbate transporter subunit IIA	1.93	0.948526	0.0242027	0.228876	no	mRNA	365.77	458.39	337.44	279.06	705.29	1042.81	387.2	675.72
VY92_RS05480	VY92_RS05480	-	0.544	-0.877705	0.0254004	0.238543	no	mRNA	215.46	83.13	112.85	18.36	77.13	84.29	137.147	59.9267
VY92_RS00720	VY92_RS00720	-	5.704	2.5119	0.0254553	0.238543	no	mRNA	167.45	252.32	315.66	998.21	233.29	229.67	245.143	487.057
VY92_RS06480	VY92_RS06480	recombination protein RecR	0.366	-1.44833	0.0259197	0.241801	no	mRNA	45.52	7.47	5.87	1.56	4.57	8.81	19.62	4.98
VY92_RS07340	lolA	outer membrane lipoprotein carrier protein LolA	0.39	-1.35778	0.0260622	0.242	no	mRNA	250.52	30.14	46.77	8.57	26.79	57.15	109.143	30.8367
VY92_RS07410	aceF	pyruvate dehydrogenase complex dihydrolipoyllysine-residue acetyltransferase	1.905	0.930086	0.0261748	0.242	no	mRNA	548.32	343.33	230.51	375.98	639.25	465.52	374.053	493.583
VY92_RS01700	VY92_RS01700	hypothetical protein	0.547	-0.871317	0.026633	0.244855	no	mRNA	249.21	102.16	146.39	46.59	56.87	93.76	165.92	65.74
VY92_RS12645	VY92_RS12645	hypothetical protein	0.38	-1.39445	0.02672	0.244855	no	mRNA	292.92	78.53	20.39	15.74	33.43	47.69	130.613	32.2867
VY92_RS02495	VY92_RS02495	hypothetical protein	2.54	1.34476	0.0270644	0.245835	no	mRNA	24.26	9.91	6.02	23.83	14.01	18.97	13.3967	18.9367
VY92_RS09450	VY92_RS09450	PTS%2CN-acetylgalactosamine IIA component	3.418	1.77322	0.0269828	0.245835	no	mRNA	174.83	206.06	222.1	704.19	229.87	236.19	200.997	390.083
VY92_RS05490	rrf	-	2.645	1.40315	0.0274084	0.247873	no	mRNA	82.41	153.96	128.35	156.97	301.97	265.23	121.573	241.39
VY92_RS08735	VY92_RS08735	flavodoxin family protein	0.54	-0.888866	0.0277473	0.249846	no	mRNA	46.82	32.53	25.57	4.7	20.59	23.4	34.9733	16.23
VY92_RS06680	VY92_RS06680	molybdopterin synthase sulfur carrier subunit	2.144	1.10001	0.028028	0.251281	no	mRNA	58.52	47.6	21.81	18.21	84.57	138.58	42.6433	80.4533
VY92_RS07105	VY92_RS07105	type 1 fimbrial protein	2.405	1.26612	0.029251	0.261116	no	mRNA	4.45	1.4	1.72	3.13	4.47	4.87	2.52333	4.15667
VY92_RS04105	VY92_RS04105	type II toxin-antitoxin system HicA family toxin	0.352	-1.50479	0.0298138	0.264997	no	mRNA	10483.4	13037.6	12366.7	335.28	5233.85	8282.35	11962.6	4617.16
VY92_RS07055	VY92_RS07055	30S ribosomal protein S12 methylthiotransferase accessory factor YcaO	0.435	-1.2009	0.0300555	0.266004	no	mRNA	11.03	2.55	2.15	0.57	1.52	2.88	5.24333	1.65667
VY92_RS08090	VY92_RS08090	hypothetical protein	0.497	-1.00941	0.0310292	0.268059	no	mRNA	26.65	15.93	30.39	5.22	10.94	14.85	24.3233	10.3367
VY92_RS08490	VY92_RS08490	porin	2.774	1.47201	0.0307804	0.268059	no	mRNA	7.71	13.02	13.48	28.21	16.81	21.95	11.4033	22.3233
VY92_RS04890	VY92_RS04890	4-(cytidine 5'-diphospho)-2-C-methyl-D-erythritol kinase	2.277	1.18722	0.0304991	0.268059	no	mRNA	23.41	6.58	3.98	12.27	10.8	26.12	11.3233	16.3967
VY92_RS07225	VY92_RS07225	transcription elongation factor GreA	2.684	1.42456	0.0310643	0.268059	no	mRNA	10.81	4.83	5.84	14.71	8.54	10.81	7.16	11.3533
VY92_RS09835	VY92_RS09835	iron-sulfur cluster insertion protein ErpA	0.541	-0.887073	0.0307575	0.268059	no	mRNA	213.32	57.64	71.5	24.13	38.04	67.14	114.153	43.1033
VY92_RS04945	VY92_RS04945	50S ribosomal protein L36	0.254	-1.97881	0.0310437	0.268059	no	mRNA	289.47	55.08	9.98	1.24	27.98	35.54	118.177	21.5867
VY92_RS05445	VY92_RS05445	glyceraldehyde-3-phosphate dehydrogenase	0.511	-0.968336	0.0313143	0.269095	no	mRNA	15786.8	4595.96	2803.4	1395.5	3178.59	3343.14	7728.7	2639.08
VY92_RS11040	VY92_RS11040	thiosulfate sulfurtransferase GlpE	0.495	-1.01585	0.0318582	0.272638	no	mRNA	38.68	16.21	21.33	3.12	11.39	16.24	25.4067	10.25
VY92_RS05915	VY92_RS05915	hypothetical protein	2.743	1.45585	0.0326416	0.275537	no	mRNA	12.93	5.2	5.59	17.23	8.53	9.9	7.90667	11.8867
VY92_RS05505	VY92_RS05505	metalloprotease TldD	1.624	0.699725	0.0335473	0.275537	no	mRNA	345.64	245.7	177.8	154.8	302.54	590.66	256.38	349.333
VY92_RS10225	VY92_RS10225	hypothetical protein	3.444	1.78417	0.0327674	0.275537	no	mRNA	10.14	7.62	10.48	30.13	9.16	15.12	9.41333	18.1367
VY92_RS11250	VY92_RS11250	hypothetical protein	3.105	1.63458	0.0337849	0.275537	no	mRNA	6.4	1.43	1.58	7.33	2.75	4.67	3.13667	4.91667
VY92_RS09335	VY92_RS09335	pyrroline-5-carboxylate reductase	0.631	-0.664526	0.0330947	0.275537	no	mRNA	285.96	166.47	168.08	49.95	133.31	126.8	206.837	103.353
VY92_RS07800	VY92_RS07800	malate dehydrogenase	1.973	0.980746	0.0330571	0.275537	no	mRNA	1590.52	1421.58	906.79	1570.62	2084.16	1801.67	1306.3	1818.82
VY92_RS08955	VY92_RS08955	hypothetical protein	0.214	-2.22485	0.0336264	0.275537	no	mRNA	5.25	1.89	1.83	0.27	0.85	0.25	2.99	0.456667
sRNA0072			0.585	-0.773414	0.0337935	0.275537	no	sRNA	732.45	298.79	322.59	58.91	209.55	334.63	451.277	201.03
VY92_RS10750	VY92_RS10750	histidine triad nucleotide-binding protein	0.535	-0.902634	0.0333877	0.275537	no	mRNA	88.49	33.61	31.56	13.65	17.57	24.48	51.22	18.5667
VY92_RS08065	VY92_RS08065	porin OmpA	2.075	1.05317	0.0332872	0.275537	no	mRNA	800.72	221.21	135.18	309.49	689.26	522.16	385.703	506.97
VY92_RS02450	VY92_RS02450	glycine zipper 2TM domain-containing protein	2.149	1.10364	0.0327925	0.275537	no	mRNA	201.23	114.67	131.66	219.45	195.44	203.47	149.187	206.12
VY92_RS07140	VY92_RS07140	colicin V biosynthesis protein	1.984	0.988408	0.0325803	0.275537	no	mRNA	8.95	4.94	4.31	5.85	6.45	15.27	6.06667	9.19
VY92_RS07960	VY92_RS07960	exodeoxyribonuclease III	0.287	-1.79948	0.033985	0.276011	no	mRNA	53.62	5.58	2.7	0.97	2.5	8.69	20.6333	4.05333
VY92_RS10675	VY92_RS10675	heme lyase CcmF/NrfE family subunit	1.908	0.932339	0.0342148	0.276793	no	mRNA	64.89	30.92	18.21	15.89	61.73	103.1	38.0067	60.24
VY92_RS11255	VY92_RS11255	glycosyltransferase family 2 protein	2.937	1.55457	0.0343659	0.276933	no	mRNA	24.81	6.85	17.22	37.57	23.42	17.97	16.2933	26.32
VY92_RS07610	VY92_RS07610	tRNA 2-thiocytidine(32) synthetase TtcA	0.359	-1.47955	0.0348287	0.278495	no	mRNA	14.77	2	2.53	0.46	1.48	2.96	6.43333	1.63333
sRNA0028			16.298	4.02662	0.0348007	0.278495	no	sRNA	0	1095.65	726.22	7611.59	3408.17	0	607.29	3673.25
VY92_RS00390	VY92_RS00390	-	4.009	2.00326	0.0354049	0.282014	no	mRNA	16267.6	34218.8	20424.4	111049	21765.1	17535.9	23636.9	50116.6
VY92_RS03385	VY92_RS03385	hypothetical protein	5.219	2.3837	0.0365911	0.290346	no	mRNA	1.07	3.95	4.33	17.52	4.75	5.91	3.11667	9.39333
VY92_RS10655	VY92_RS10655	heme exporter protein CcmB	1.768	0.822022	0.0371773	0.293871	no	mRNA	43.67	21.33	16.84	11.43	43.05	66.62	27.28	40.3667
VY92_RS09955	VY92_RS09955	sorbitol 6-phosphate dehydrogenase	2.374	1.2473	0.0380113	0.299321	no	mRNA	4.2	9.37	7.98	9.86	18.08	15.71	7.18333	14.55
VY92_RS07955	VY92_RS07955	amino acid ABC transporter	2.639	1.39994	0.0382991	0.300445	no	mRNA	85.08	15.03	5.98	20.55	51.91	121.61	35.3633	64.69
VY92_RS10475	VY92_RS10475	DedA family protein	2.6	1.37824	0.038951	0.300998	no	mRNA	7.08	5.43	6	13.18	7.22	10.49	6.17	10.2967
VY92_RS10760	VY92_RS10760	beta-N-acetylhexosaminidase	0.543	-0.881353	0.0387355	0.300998	no	mRNA	125.83	54.39	36.79	9.7	27.37	59.49	72.3367	32.1867
VY92_RS09595	VY92_RS09595	adenylate kinase	1.889	0.917343	0.0388829	0.300998	no	mRNA	484.8	129.78	89.13	136.42	333.93	452.09	234.57	307.48
VY92_RS08570	VY92_RS08570	gfo/Idh/MocA family oxidoreductase	2.244	1.16629	0.038731	0.300998	no	mRNA	8.67	14.84	15.3	18.85	24.78	27.97	12.9367	23.8667
VY92_RS06580	VY92_RS06580	2%2C3%2C4%2C5-tetrahydropyridine-2%2C6-dicarboxylate N-succinyltransferase	2.365	1.24192	0.039224	0.301981	no	mRNA	185.43	79.16	76.59	201.04	124.02	126.73	113.727	150.597
VY92_RS07565	sspA	stringent starvation protein A	0.549	-0.864446	0.0394287	0.302433	no	mRNA	508.57	132.28	126.32	42.33	92.99	172.65	255.723	102.657
VY92_RS04780	VY92_RS04780	glutathione-disulfide reductase	1.766	0.820732	0.0396525	0.303027	no	mRNA	163.5	127.25	119.88	120.45	248.29	187.62	136.877	185.453
VY92_RS03175	VY92_RS03175	-	3.833	1.93858	0.0409054	0.311452	no	mRNA	17.2	32.11	38.23	99.54	58.75	23.21	29.18	60.5
VY92_RS06640	VY92_RS06640	hypothetical protein	1.857	0.89272	0.0411764	0.312368	no	mRNA	25.07	10.01	11.51	16.52	15.51	26.84	15.53	19.6233
VY92_RS07465	VY92_RS07465	glycogen debranching enzyme GlgX	1.86	0.895061	0.0417346	0.313161	no	mRNA	163.23	213.97	159.04	133.66	267.91	514.53	178.747	305.367
VY92_RS08780	VY92_RS08780	anthranilate synthase component I	0.622	-0.683991	0.0416887	0.313161	no	mRNA	28.93	13.83	13.98	3.51	11.45	13.67	18.9133	9.54333
VY92_RS01900	VY92_RS01900	nicotinamide riboside transporter PnuC	0.252	-1.98927	0.0415366	0.313161	no	mRNA	668.17	29.79	12.13	7.82	38.63	66.76	236.697	37.7367
VY92_RS07425	VY92_RS07425	TolC family protein	0.641	-0.641866	0.0431375	0.322319	no	mRNA	178.52	86.72	103.82	25.57	77.51	91.15	123.02	64.7433
VY92_RS01150	VY92_RS01150	Fe-S protein assembly co-chaperone HscB	0.646	-0.629665	0.0432664	0.322319	no	mRNA	274.95	191.75	134.48	44.38	115.46	159.84	200.393	106.56
VY92_RS01935	VY92_RS01935	hypothetical protein	0.623	-0.683108	0.0437975	0.325106	no	mRNA	244.76	147.7	182.58	50.87	95.3	144.22	191.68	96.7967
sRNA0056			2.996	1.58298	0.0443543	0.328064	no	sRNA	123.91	146.21	229.69	348.68	302.19	203.58	166.603	284.817
VY92_RS00835	VY92_RS00835	hypothetical protein	1.95	0.963704	0.0445532	0.328362	no	mRNA	9.25	4.49	4.97	7.73	7.08	9.81	6.23667	8.20667
VY92_RS11160	VY92_RS11160	HlyC/CorC family transporter	0.614	-0.704445	0.045526	0.334342	no	mRNA	194.04	94.95	70.15	25.19	47.09	103.88	119.713	58.72
sRNA0120			0.44	-1.18376	0.0458676	0.33566	no	sRNA	19871.6	26165	14263.7	978.22	11278	13659.4	20100.1	8638.54
VY92_RS01875	VY92_RS01875	oxygen-independent coproporphyrinogen III oxidase	1.996	0.997311	0.0469202	0.342154	no	mRNA	163.87	62.74	34	33.05	137.81	250.86	86.87	140.573
VY92_RS10385	VY92_RS10385	uracil-DNA glycosylase	0.672	-0.572409	0.0471462	0.342596	no	mRNA	304.05	126.97	144.26	47.75	102.14	150.26	191.76	100.05
VY92_RS00025	metQ	MetQ/NlpA family lipoprotein	1.741	0.799519	0.0484348	0.350729	no	mRNA	90.13	44.03	53.93	56.99	96.9	78.16	62.6967	77.35
VY92_RS10380	VY92_RS10380	autonomous glycyl radical cofactor GrcA	0.456	-1.13444	0.0488735	0.352257	no	mRNA	7635.9	2098.82	816.45	329.11	1125.89	2052.53	3517.06	1169.18
VY92_RS05620	VY92_RS05620	succinate--CoA ligase subunit alpha	2.359	1.23812	0.0489859	0.352257	no	mRNA	337.02	425.3	827.73	895.74	1049.17	1061.07	530.017	1001.99
VY92_RS09360	VY92_RS09360	ROK family protein	0.617	-0.69674	0.0494048	0.353336	no	mRNA	79.88	52.5	67.69	17	35.36	51.71	66.69	34.69
VY92_RS12465	VY92_RS12465	IS4 family transposase	0.282	-1.82461	0.0494773	0.353336	no	mRNA	24.24	17.38	30.39	0	11.62	9.64	24.0033	7.08667
VY92_RS00885	VY92_RS00885	ferredoxin-type protein NapG	2.275	1.1857	0.0496763	0.353538	no	mRNA	134.21	76.55	27.04	22.97	173.61	275.06	79.2667	157.213
VY92_RS01530	VY92_RS01530	tRNA 2-thiouridine(34) synthase MnmA	1.554	0.635917	0.0508956	0.360975	no	mRNA	206.57	134.68	129.92	77.03	226.83	327.94	157.057	210.6
VY92_RS04750	VY92_RS04750	repressor LexA	2.711	1.43901	0.0520068	0.367598	no	mRNA	69.37	44.42	102.25	183.79	93.09	84.86	72.0133	120.58
VY92_RS06795	VY92_RS06795	BAX inhibitor (BI)-1/YccA family protein	2.307	1.20626	0.052481	0.368435	no	mRNA	323.45	222.32	275.28	517.68	335.78	312.97	273.683	388.81
VY92_RS01775	VY92_RS01775	DUF2877 domain-containing protein	2.996	1.58292	0.0524486	0.368435	no	mRNA	5.29	7.17	7.15	19.97	4.7	11.54	6.53667	12.07
VY92_RS06315	VY92_RS06315	hypothetical protein	2.6	1.37853	0.0527147	0.368825	no	mRNA	300.33	256.35	394.18	753.45	411.9	351.8	316.953	505.717
sRNA0037			3.306	1.7249	0.0535024	0.373075	no	sRNA	370.09	1014.16	902.78	2591.07	908.2	788.22	762.343	1429.16
VY92_RS04470	VY92_RS04470	N-acetylglucosamine-6-phosphate deacetylase	2.246	1.1671	0.0537694	0.373679	no	mRNA	36.02	44.46	80.05	85.08	80.94	129.36	53.51	98.46
VY92_RS12290	VY92_RS12290	acyltransferase	2.934	1.55304	0.0556279	0.374011	no	mRNA	3.85	1.29	1.07	4.83	2.98	1.33	2.07	3.04667
VY92_RS09410	VY92_RS09410	2-deoxy-D-gluconate 3-dehydrogenase	2.159	1.11029	0.0562668	0.374011	no	mRNA	195.09	276.51	274.54	398.71	410.65	378.35	248.713	395.903
VY92_RS05985	VY92_RS05985	UDP-N-acetylglucosamine 2-epimerase (hydrolyzing)	2.395	1.25981	0.0557081	0.374011	no	mRNA	15.75	3.28	3.46	11.8	6.46	10.26	7.49667	9.50667
VY92_RS04420	VY92_RS04420	nucleotide sugar dehydrogenase	2.337	1.22451	0.0540109	0.374011	no	mRNA	61.03	15.26	17.32	50.95	29.67	34.3	31.2033	38.3067
VY92_RS00995	pssA	phosphatidylserine synthase	0.549	-0.86589	0.0553798	0.374011	no	mRNA	144.82	45.81	34.52	9.23	32.3	55.01	75.05	32.18
VY92_RS05805	VY92_RS05805	hypothetical protein	3.982	1.99348	0.0546475	0.374011	no	mRNA	0.87	0.3	0	0.98	0.44	1.23	0.39	0.883333
VY92_RS11540	VY92_RS11540	hypothetical protein	0.596	-0.745648	0.0563455	0.374011	no	mRNA	388.7	100.62	149.52	37.74	102.6	144.34	212.947	94.8933
VY92_RS07995	VY92_RS07995	hypothetical protein	3.196	1.67607	0.0560707	0.374011	no	mRNA	128.19	326.36	709.19	1285.27	833.28	473.54	387.913	864.03
VY92_RS03050	VY92_RS03050	aspartate--ammonia ligase	0.418	-1.25704	0.0563076	0.374011	no	mRNA	779.66	84.67	88.56	58.96	72.1	85.61	317.63	72.2233
VY92_RS01680	VY92_RS01680	sigma-E factor regulatory protein RseB	0.57	-0.810068	0.0548809	0.374011	no	mRNA	102.46	29.55	22.72	9	23.26	30.83	51.5767	21.03
VY92_RS12285	VY92_RS12285	acyltransferase	2.63	1.39531	0.0560698	0.374011	no	mRNA	19.73	17.11	13.67	40.9	17.69	16.37	16.8367	24.9867
sRNA0097			0.375	-1.41372	0.0545112	0.374011	no	sRNA	252.34	197.46	391.59	16.78	158.51	110.33	280.463	95.2067
VY92_RS09830	VY92_RS09830	hypothetical protein	0.296	-1.75786	0.0542488	0.374011	no	mRNA	31.13	7.75	3.5	0	2.54	7.41	14.1267	3.31667
VY92_RS08140	nusA	transcription termination/antitermination protein NusA	2.177	1.12264	0.0552288	0.374011	no	mRNA	55.69	7.95	6.75	15.22	35.38	47.71	23.4633	32.77
VY92_RS08825	VY92_RS08825	IMP dehydrogenase	0.395	-1.33917	0.0568716	0.375099	no	mRNA	79.37	8.32	7.55	2.16	8.88	14.69	31.7467	8.57667
VY92_RS08405	VY92_RS08405	porin	2.172	1.11883	0.0568484	0.375099	no	mRNA	3313.37	2705.05	3838.68	5670.6	4115.76	4823.72	3285.7	4870.03
VY92_RS02160	VY92_RS02160	30S ribosomal protein S10	0.323	-1.629	0.0572482	0.376384	no	mRNA	606.1	40.47	20.11	12.38	50.4	69.39	222.227	44.0567
VY92_RS11240	VY92_RS11240	ABC transporter permease	1.78	0.831547	0.0582358	0.380071	no	mRNA	15.4	7.62	6.75	10.25	11.83	13.83	9.92333	11.97
VY92_RS06190	VY92_RS06190	lactoylglutathione lyase	1.891	0.918794	0.0584209	0.380071	no	mRNA	217.9	107.92	152.29	188.23	200.53	213.85	159.37	200.87
VY92_RS06750	VY92_RS06750	3-deoxy-7-phosphoheptulonate synthase	1.882	0.91221	0.0587524	0.380071	no	mRNA	70.02	36.98	39.52	61.45	53.48	65.32	48.84	60.0833
VY92_RS08300	VY92_RS08300	hypothetical protein	1.67	0.739694	0.0590006	0.380071	no	mRNA	13.11	7.2	6.18	8.12	8.2	15.59	8.83	10.6367
VY92_RS08110	VY92_RS08110	bifunctional aconitate hydratase 2/2-methylisocitrate dehydratase	2.105	1.07352	0.0590936	0.380071	no	mRNA	169.89	281.23	380.88	258.55	757.39	605.76	277.333	540.567
VY92_RS01865	VY92_RS01865	amino acid ABC transporter permease	1.798	0.846696	0.0588654	0.380071	no	mRNA	106.32	97.4	135.45	91.22	219.41	213.2	113.057	174.61
VY92_RS09675	VY92_RS09675	mannonate dehydratase	0.564	-0.826203	0.0587665	0.380071	no	mRNA	425.87	484.3	436.17	139.32	228.58	245.16	448.78	204.353
VY92_RS08520	VY92_RS08520	thiamine ABC transporter substrate-binding protein	0.621	-0.686786	0.0594684	0.38012	no	mRNA	89.66	61.84	63.14	13.33	47.95	54.63	71.5467	38.6367
VY92_RS04410	VY92_RS04410	sugar ABC transporter substrate-binding protein	1.629	0.703584	0.0593966	0.38012	no	mRNA	203.03	118.28	107.7	129.73	160.79	206.7	143.003	165.74
VY92_RS04425	VY92_RS04425	hypothetical protein	2.154	1.107	0.0599035	0.381724	no	mRNA	24.32	9.84	11.18	23.66	14.11	19.9	15.1133	19.2233
VY92_RS06135	VY92_RS06135	lytic murein transglycosylase	0.575	-0.797598	0.0607552	0.385963	no	mRNA	20.47	5.75	5.73	1.9	5.75	5.54	10.65	4.39667
VY92_RS01515	VY92_RS01515	sodium/glutamate symporter	2.522	1.33461	0.0615915	0.390079	no	mRNA	243.55	264.22	302.12	644.96	342.47	273.77	269.963	420.4
VY92_RS06675	VY92_RS06675	cyclic pyranopterin monophosphate synthase MoaC	2.015	1.01108	0.0621178	0.391766	no	mRNA	135.85	97.46	38.98	29.11	188.04	271.11	90.7633	162.753
VY92_RS11545	VY92_RS11545	3%2C4-dihydroxy-2-butanone-4-phosphate synthase	0.611	-0.710935	0.0622361	0.391766	no	mRNA	219.35	126.96	103.59	22.04	86.45	129.75	149.967	79.4133
VY92_RS02645	VY92_RS02645	RidA family protein	0.586	-0.770065	0.0628766	0.394599	no	mRNA	1738.1	1744.57	1718.64	323.12	1058.94	1419.72	1733.77	933.927
VY92_RS06005	VY92_RS06005	sulfatase	2.296	1.19894	0.0633504	0.395844	no	mRNA	114.17	188.57	216.86	333.08	260.29	281.91	173.2	291.76
VY92_RS00255	VY92_RS00255	F0F1 ATP synthase subunit beta	1.422	0.508172	0.0636485	0.395844	no	mRNA	1772.59	1082.21	939.68	721.54	1655.44	1875.57	1264.83	1417.52
VY92_RS01795	VY92_RS01795	acyl-CoA synthetase FdrA	0.613	-0.70669	0.0635578	0.395844	no	mRNA	14.35	7.7	9.08	3.34	4.62	6.47	10.3767	4.81
VY92_RS11230	VY92_RS11230	glutamate--ammonia ligase	1.607	0.6842	0.0638558	0.395944	no	mRNA	3324.16	2191.71	1702.72	1036.46	4251.35	4638.23	2406.2	3308.68
sRNA0035			2.733	1.45032	0.0647935	0.399367	no	sRNA	179.75	199.94	281.56	421.32	330.67	232.17	220.417	328.053
sRNA0005			2.733	1.45032	0.0647935	0.399367	no	sRNA	179.75	199.94	281.56	421.32	330.67	232.17	220.417	328.053
VY92_RS08290	VY92_RS08290	thiamine phosphate synthase	0.566	-0.822096	0.0664389	0.408293	no	mRNA	102.84	97.7	101.37	15.38	60.96	84.85	100.637	53.73
VY92_RS10540	VY92_RS10540	tryptophan permease	0.565	-0.823581	0.0668812	0.409686	no	mRNA	46.34	35.49	37.79	5.38	27.87	28.32	39.8733	20.5233
VY92_RS11295	VY92_RS11295	hypoxanthine phosphoribosyltransferase	1.783	0.834307	0.0670611	0.409686	no	mRNA	51.01	14.57	10.25	15.31	28.3	51.29	25.2767	31.6333
VY92_RS08230	VY92_RS08230	DedA family protein	1.699	0.764907	0.0673142	0.410023	no	mRNA	96.73	41.65	49.46	58.44	56.42	109.4	62.6133	74.7533
VY92_RS09530	VY92_RS09530	trimeric intracellular cation channel family protein	0.584	-0.7761	0.0676327	0.410754	no	mRNA	148.59	120.09	113.69	18.3	80.24	107.29	127.457	68.61
VY92_RS09655	VY92_RS09655	TRAP transporter small permease	0.475	-1.07503	0.0682967	0.411695	no	mRNA	23.87	44.89	42.31	10.68	17.32	15.99	37.0233	14.6633
VY92_RS01070	VY92_RS01070	LTA synthase family protein	0.52	-0.94285	0.0681674	0.411695	no	mRNA	218.98	36.3	37.98	15.19	36.47	50.86	97.7533	34.1733
VY92_RS07170	VY92_RS07170	sel1 repeat family protein	2.307	1.20572	0.0683839	0.411695	no	mRNA	14.81	9.24	14.2	24.99	11.5	19.2	12.75	18.5633
VY92_RS12170	VY92_RS12170	-	0.496	-1.0122	0.0689088	0.413652	no	mRNA	143.74	28.69	21.55	15.17	18.04	22.93	64.66	18.7133
VY92_RS05030	VY92_RS05030	SsrA-binding protein SmpB	0.628	-0.670265	0.0693565	0.41394	no	mRNA	59.77	22.9	25.88	6.39	19.27	28.79	36.1833	18.15
VY92_RS06565	VY92_RS06565	threonylcarbamoyl-AMP synthase	1.762	0.817087	0.0691601	0.41394	no	mRNA	540.97	452.64	366.47	500.51	484.13	741.43	453.36	575.357
VY92_RS03060	VY92_RS03060	hypothetical protein	1.911	0.934696	0.0697797	0.415269	no	mRNA	60.41	28.1	27.3	48.7	44.25	43.45	38.6033	45.4667
VY92_RS09720	VY92_RS09720	phospholipid-binding protein MlaC	0.505	-0.985368	0.0705256	0.416376	no	mRNA	138.22	25.26	22.66	7.46	27.99	28.84	62.0467	21.43
VY92_RS05240	VY92_RS05240	type I secretion system permease/ATPase	2.141	1.09859	0.0701817	0.416376	no	mRNA	20.71	10.96	10.49	23.76	10.61	19.59	14.0533	17.9867
VY92_RS01140	VY92_RS01140	Fe-S protein assembly chaperone HscA	0.672	-0.572623	0.0705687	0.416376	no	mRNA	431.46	258.49	218.63	100	141.7	218.08	302.86	153.26
VY92_RS01010	VY92_RS01010	C4-dicarboxylate ABC transporter	1.471	0.557239	0.0709229	0.417276	no	mRNA	2661	1784.89	1173.04	987.97	2635.37	3003.78	1872.98	2209.04
VY92_RS01540	VY92_RS01540	FAD:protein FMN transferase	1.971	0.97906	0.0715317	0.419666	no	mRNA	239.43	49.79	42.67	40.38	209.64	228.03	110.63	159.35
VY92_RS09500	VY92_RS09500	hypothetical protein	2.428	1.27985	0.0718113	0.420116	no	mRNA	96.74	108.17	90.93	219.97	123.49	87	98.6133	143.487
VY92_RS06350	VY92_RS06350	pirin family protein	0.606	-0.722526	0.072107	0.420658	no	mRNA	65.58	43.66	30.05	7.39	33.1	29.85	46.43	23.4467
VY92_RS05205	VY92_RS05205	hypothetical protein	4.264	2.09224	0.0736079	0.428208	no	mRNA	0	5.18	6.61	17.13	6.22	11.08	3.93	11.4767
VY92_RS11440	VY92_RS11440	2-C-methyl-D-erythritol 4-phosphate cytidylyltransferase	0.695	-0.523952	0.0739031	0.428625	no	mRNA	180.68	83.6	71.81	27.87	59.33	94.18	112.03	60.46
VY92_RS09355	VY92_RS09355	elongation factor P	0.476	-1.0723	0.0740935	0.428625	no	mRNA	339.35	51.28	44.27	13.41	55.72	74.02	144.967	47.7167
VY92_RS09250	VY92_RS09250	UDP-N-acetylmuramoyl-L-alanine--D-glutamate ligase	1.787	0.837428	0.0744214	0.429322	no	mRNA	366.62	311.5	338.5	390.04	474.94	466.72	338.873	443.9
VY92_RS04610	VY92_RS04610	16S rRNA (adenine(1518)-N(6)/adenine(1519)-N(6))-dimethyltransferase RsmA	0.621	-0.688284	0.0748104	0.430368	no	mRNA	226.64	100.57	88.69	19.92	78.86	116.55	138.633	71.7767
VY92_RS12165	VY92_RS12165	-	5.927	2.56726	0.0781211	0.446931	no	mRNA	0.12	0.2	0.24	1.58	0	0.08	0.186667	0.553333
VY92_RS03835	VY92_RS03835	cAMP-activated global transcriptional regulator CRP	1.849	0.886758	0.0780408	0.446931	no	mRNA	276.34	235.51	259.08	326.86	276.66	423.67	256.977	342.397
sRNA0026			2.305	1.20485	0.0790787	0.44869	no	sRNA	1225.35	1415.1	2369.74	3124.22	2759.34	2027.39	1670.06	2636.98
VY92_RS03805	VY92_RS03805	50S ribosomal protein L28	0.416	-1.26519	0.0787761	0.44869	no	mRNA	949.13	112.46	80.41	17.93	123.47	184.58	380.667	108.66
VY92_RS05605	VY92_RS05605	2-oxoglutarate dehydrogenase E1 component	2.3	1.20185	0.0790117	0.44869	no	mRNA	296.27	398.95	645.79	889.89	753.2	572.33	447.003	738.473
VY92_RS06540	VY92_RS06540	osmotically-inducible protein OsmY	0.656	-0.60821	0.0811165	0.457712	no	mRNA	273.94	155.12	221.21	59.41	129.87	159.93	216.757	116.403
VY92_RS07460	VY92_RS07460	1%2C4-alpha-glucan-branching protein	1.664	0.734733	0.0813318	0.457712	no	mRNA	523.51	538.28	519.76	280.86	864.55	1317.73	527.183	821.047
VY92_RS09970	srlA	PTS sorbitol transporter subunit IIC	2.694	1.42977	0.0811704	0.457712	no	mRNA	16.18	29.38	40.17	79.3	37.4	30.03	28.5767	48.91
VY92_RS06160	VY92_RS06160	tRNA-guanine(34) transglycosylase	0.54	-0.889618	0.0817061	0.458573	no	mRNA	23.7	4.5	5.55	2.04	4.05	6.49	11.25	4.19333
VY92_RS03790	VY92_RS03790	N-acetylneuraminate lyase	1.547	0.629753	0.0830417	0.464809	no	mRNA	256.06	158.72	208.78	105.45	312.22	428.15	207.853	281.94
VY92_RS01860	VY92_RS01860	amino acid ABC transporter ATP-binding protein	1.703	0.768443	0.0837497	0.467508	no	mRNA	70.9	58.09	87.28	52.37	134.33	130.94	72.09	105.88
VY92_RS07180	VY92_RS07180	hypothetical protein	1.977	0.982959	0.0841074	0.467801	no	mRNA	14.24	13.09	14.94	20.1	16.46	23.24	14.09	19.9333
VY92_RS08410	VY92_RS08410	porin	1.904	0.929004	0.0842539	0.467801	no	mRNA	2146.84	1972.81	2733.12	3109.98	3059.88	3441.15	2284.26	3203.67
VY92_RS03470	VY92_RS03470	DUF3742 domain-containing protein	0.519	-0.945423	0.0847759	0.46831	no	mRNA	19.52	17.98	28.83	4.2	10.78	16.78	22.11	10.5867
VY92_RS02590	VY92_RS02590	anaerobic glycerol-3-phosphate dehydrogenase subunit A	2.366	1.24221	0.0847978	0.46831	no	mRNA	55.67	234.91	228.73	305.64	369.19	360.48	173.103	345.103
VY92_RS06820	VY92_RS06820	transcriptional regulator	0.621	-0.686532	0.0852162	0.469369	no	mRNA	117.13	130.22	99.16	29.73	58.89	101.31	115.503	63.31
VY92_RS00380	VY92_RS00380	membrane protein	0.643	-0.638092	0.085541	0.469542	no	mRNA	94.09	30.88	30.34	10.95	24.41	38.96	51.77	24.7733
VY92_RS00385	VY92_RS00385	hypothetical protein	2.333	1.22224	0.0857011	0.469542	no	mRNA	190.4	193.25	207.85	436.11	180.24	219.69	197.167	278.68
VY92_RS09260	VY92_RS09260	undecaprenyldiphospho-muramoylpentapeptide beta-N-acetylglucosaminyltransferase	1.432	0.517776	0.0885307	0.474993	no	mRNA	159.04	97.9	69.51	65.61	111.59	187.26	108.817	121.487
VY92_RS08700	VY92_RS08700	NAD(P)-dependent oxidoreductase	0.594	-0.750629	0.0874639	0.474993	no	mRNA	199.06	214.73	159.51	32.8	139.38	136.51	191.1	102.897
VY92_RS09540	VY92_RS09540	membrane protein	1.622	0.697977	0.087211	0.474993	no	mRNA	3225.88	2315.29	1737.57	2301.74	2936.91	3106.13	2426.25	2781.59
VY92_RS01175	VY92_RS01175	tRNA (cytosine(32)/uridine(32)-2'-O)-methyltransferase TrmJ	0.449	-1.15476	0.0884823	0.474993	no	mRNA	11.16	7.85	9.81	0.45	2.87	9.87	9.60667	4.39667
VY92_RS10450	VY92_RS10450	NCS2 family permease	1.685	0.752752	0.0874993	0.474993	no	mRNA	23.42	7.57	6.61	4.79	20.58	23.7	12.5333	16.3567
VY92_RS02980	VY92_RS02980	glutathione amide-dependent peroxidase	1.863	0.897405	0.0880698	0.474993	no	mRNA	709.76	510.47	250.07	575.03	674.32	491.42	490.1	580.257
VY92_RS06575	VY92_RS06575	HTH-type transcriptional regulator CysB	1.948	0.961661	0.0879099	0.474993	no	mRNA	37.25	33.95	30.18	50.5	39.43	41.47	33.7933	43.8
VY92_RS07415	VY92_RS07415	dihydrolipoyl dehydrogenase	1.574	0.654828	0.0882923	0.474993	no	mRNA	934.9	551.04	401.06	320.42	1180.87	823.14	629	774.81
VY92_RS06755	VY92_RS06755	catabolite repressor/activator	1.636	0.709831	0.0890013	0.476283	no	mRNA	122.72	56.25	50.69	69.62	62.96	126.48	76.5533	86.3533
VY92_RS12495	VY92_RS12495	hypothetical protein	1.979	0.984531	0.0904413	0.481501	no	mRNA	17.6	6.35	8.48	12.95	8.82	20.72	10.81	14.1633
VY92_RS09860	VY92_RS09860	hypothetical protein	1.843	0.881882	0.0904251	0.481501	no	mRNA	53.5	26.66	26.42	43.7	25.48	59.61	35.5267	42.93
VY92_RS00280	VY92_RS00280	F0F1 ATP synthase subunit C	1.932	0.949916	0.0911717	0.483821	no	mRNA	4341.39	3866.96	3124.19	5192.74	4427.08	4349.06	3777.51	4656.29
VY92_RS09030	rrf	-	1.804	0.851083	0.0913443	0.483821	no	mRNA	223.27	295.8	187	123.31	428.7	506.4	235.357	352.803
VY92_RS06960	VY92_RS06960	bifunctional diaminohydroxyphosphoribosylaminopyrimidine deaminase/5-amino-6-(5-phosphoribosylamino)uracil reductase	0.658	-0.604726	0.092444	0.488397	no	mRNA	89.61	53.25	48.22	11.09	41.12	56.04	63.6933	36.0833
VY92_RS03900	VY92_RS03900	aquaporin family protein	2.713	1.44	0.093398	0.491885	no	mRNA	83.65	461.42	511.71	926.13	718.88	461.23	352.26	702.08
VY92_RS06765	VY92_RS06765	homoserine O-acetyltransferase	1.915	0.937145	0.0935792	0.491885	no	mRNA	3.56	2.35	4.49	4.18	4.26	7.22	3.46667	5.22
VY92_RS12355	VY92_RS12355	hypothetical protein	0.607	-0.720287	0.0952647	0.499477	no	mRNA	222.15	181.5	164.33	27.36	124.94	167.62	189.327	106.64
VY92_RS11300	VY92_RS11300	hypothetical protein	2.646	1.40369	0.0961065	0.502617	no	mRNA	4.6	2.86	2.45	7.63	3.05	4.34	3.30333	5.00667
VY92_RS07750	VY92_RS07750	cold shock domain protein CspD	2.689	1.4273	0.0967261	0.504584	no	mRNA	68.38	185.58	214.74	439.55	160.6	190.64	156.233	263.597
VY92_RS00205	VY92_RS00205	cation transporter	0.44	-1.18592	0.0972818	0.506208	no	mRNA	379.08	593.37	845.19	234.06	94.87	262.87	605.88	197.267
sRNA0085			0.45	-1.15103	0.0980621	0.508989	no	sRNA	0	0	0	0	0	0	0	0
VY92_RS01830	VY92_RS01830	hypothetical protein	0.623	-0.682121	0.0989037	0.509526	no	mRNA	17.34	7.1	9.28	3.3	4.35	8.28	11.24	5.31
VY92_RS11140	VY92_RS11140	PTS mannitol transporter subunit IICBA	0.656	-0.607596	0.0987192	0.509526	no	mRNA	32.55	12.72	11.29	4.84	11.78	9.98	18.8533	8.86667
VY92_RS06165	VY92_RS06165	tRNA preQ1(34) S-adenosylmethionine ribosyltransferase-isomerase QueA	0.481	-1.05576	0.0986949	0.509526	no	mRNA	25.23	3.32	4.31	1.07	3.48	6.72	10.9533	3.75667
VY92_RS10775	VY92_RS10775	protein-methionine-sulfoxide reductase catalytic subunit MsrP	0.623	-0.68375	0.0998635	0.513144	no	mRNA	3764.49	2142.57	3320.4	1002.83	1743.57	1640.31	3075.82	1462.24
VY92_RS00615	VY92_RS00615	hypothetical protein	3.059	1.61284	0.100101	0.513144	no	mRNA	3.07	0.16	1.74	4.09	1.69	2.29	1.65667	2.69
VY92_RS11430	VY92_RS11430	N-acetylneuraminic acid mutarotase	2.239	1.16274	0.100613	0.514491	no	mRNA	512.75	1089.38	1976.8	2134.49	1910.8	2507.58	1192.98	2184.29
VY92_RS10510	VY92_RS10510	DedA family protein	0.669	-0.578957	0.102266	0.519098	no	mRNA	88.88	52.53	37.47	11.06	37.57	50.28	59.6267	32.97
VY92_RS01395	VY92_RS01395	hypothetical protein	0.488	-1.03359	0.102102	0.519098	no	mRNA	62.2	9.99	7.24	2.39	10.3	14.4	26.4767	9.03
VY92_RS00830	gpmA	phosphoglyceromutase	1.898	0.924857	0.102256	0.519098	no	mRNA	1310.56	301.8	129.24	364.37	729.96	1020.49	580.533	704.94
VY92_RS05525	VY92_RS05525	primosomal replication protein N	0.638	-0.647385	0.102825	0.519391	no	mRNA	1879.4	650.52	524.7	147.45	595.68	761.49	1018.21	501.54
VY92_RS07110	VY92_RS07110	molecular chaperone	2.085	1.05986	0.10266	0.519391	no	mRNA	3.08	0.7	1.24	1.32	2.67	3.63	1.67333	2.54
VY92_RS00175	VY92_RS00175	aminoacyl-histidine dipeptidase	0.682	-0.552183	0.103537	0.520447	no	mRNA	485.5	179.92	189.85	66.88	193.27	173.93	285.09	144.693
VY92_RS04540	VY92_RS04540	phosphatidate cytidylyltransferase	1.376	0.460109	0.103357	0.520447	no	mRNA	116.89	67.71	59.38	43.88	85.45	139.06	81.3267	89.4633
VY92_RS01340	VY92_RS01340	tRNA (uridine(54)-C5)-methyltransferase TrmA	0.463	-1.10991	0.10433	0.523164	no	mRNA	11.58	1.69	1.71	0.53	1.4	2.89	4.99333	1.60667
VY92_RS06830	VY92_RS06830	peptidase T	0.693	-0.528055	0.104828	0.524395	no	mRNA	276.24	211.96	155.75	64.36	142.42	145.88	214.65	117.553
VY92_RS07715	VY92_RS07715	bifunctional 3-hydroxydecanoyl-ACP dehydratase/trans-2-decenoyl-ACP isomerase	0.635	-0.655848	0.106194	0.529948	no	mRNA	754.21	650.52	625.15	123.58	400.9	671.68	676.627	398.72
VY92_RS08550	VY92_RS08550	spermidine/putrescine ABC transporter substrate-binding protein	0.487	-1.03761	0.106536	0.530374	no	mRNA	160.79	20.57	16.65	7.95	18.04	38.57	66.0033	21.52
VY92_RS01160	VY92_RS01160	Fe-S cluster assembly scaffold IscU	0.682	-0.551915	0.10708	0.531803	no	mRNA	364.93	256.06	278.13	75.01	209.63	227.7	299.707	170.78
VY92_RS08000	VY92_RS08000	allophanate hydrolase subunit 1	2.874	1.52329	0.107489	0.532561	no	mRNA	123.52	324.72	884.06	1400.73	788.04	391.1	444.1	859.957
VY92_RS12345	rnpB	-	2.072	1.05088	0.109226	0.539874	no	mRNA	33914.3	39821	64728.6	75449	71194.6	57094.1	46154.6	67912.5
VY92_RS11330	VY92_RS11330	colicin transporter TolR	0.531	-0.914083	0.109799	0.541412	no	mRNA	34.24	6.73	7.17	2.7	6.95	7.52	16.0467	5.72333
VY92_RS04250	VY92_RS04250	DUF2586 domain-containing protein	0.662	-0.595717	0.110254	0.542366	no	mRNA	16.13	7.89	5.71	2.25	5.68	7.2	9.91	5.04333
VY92_RS08575	VY92_RS08575	carbohydrate ABC transporter permease	1.941	0.956622	0.111031	0.544421	no	mRNA	6.49	13.74	15.33	13.52	22.53	24.33	11.8533	20.1267
VY92_RS11015	VY92_RS11015	transcription elongation factor GreB	1.608	0.684876	0.111197	0.544421	no	mRNA	41.24	39.53	43.16	33.31	52.24	79.99	41.31	55.18
VY92_RS07735	VY92_RS07735	transcriptional regulator	0.68	-0.555725	0.112629	0.549047	no	mRNA	145.83	77.3	74.57	19.58	52.72	101.02	99.2333	57.7733
VY92_RS02615	VY92_RS02615	hypothetical protein	0.616	-0.699503	0.112673	0.549047	no	mRNA	127.95	37.81	29.66	13.12	28.19	42.67	65.14	27.9933
VY92_RS08040	VY92_RS08040	-	2.016	1.01147	0.11441	0.556204	no	mRNA	7200.55	7198.03	12609.3	15019.1	12241.5	11524.4	9002.64	12928.3
VY92_RS01915	VY92_RS01915	methylmalonate-semialdehyde dehydrogenase (CoA acylating)	1.914	0.936574	0.115056	0.558036	no	mRNA	15.17	27.65	24.95	30.61	38.82	31.62	22.59	33.6833
VY92_RS01115	VY92_RS01115	PTS mannose/fructose/sorbose transporter subunit IIC	2.184	1.12719	0.116034	0.561462	no	mRNA	282.49	48.92	12.55	65.08	177.91	230.35	114.653	157.78
VY92_RS00090	VY92_RS00090	sulfatase	1.461	0.547232	0.116635	0.563055	no	mRNA	27.34	18	21.97	12.64	28.1	43.28	22.4367	28.0067
VY92_RS02165	VY92_RS02165	50S ribosomal protein L3	0.413	-1.27701	0.116984	0.563429	no	mRNA	285.98	15.62	17.28	8.01	27.55	48.11	106.293	27.89
VY92_RS10865	VY92_RS10865	molecular chaperone HtpG	0.586	-0.770965	0.1178	0.566042	no	mRNA	278.04	165.47	91.61	59.58	88.13	55.26	178.373	67.6567
VY92_RS07360	VY92_RS07360	serine--tRNA ligase	0.755	-0.404589	0.119205	0.571464	no	mRNA	734.03	362.62	366.25	140.87	304.98	423.95	487.633	289.933
VY92_RS03705	VY92_RS03705	single-stranded DNA-binding protein	1.476	0.562029	0.121081	0.573819	no	mRNA	525.11	213.27	310.07	200.99	332.22	706.93	349.483	413.38
VY92_RS08335	VY92_RS08335	aspartate/tyrosine/aromatic aminotransferase	0.644	-0.635742	0.12108	0.573819	no	mRNA	677.33	247.33	210.55	62.57	269.66	223.7	378.403	185.31
VY92_RS11200	VY92_RS11200	arginine ABC transporter substrate-binding protein	0.699	-0.516584	0.120494	0.573819	no	mRNA	195.56	68.92	69.8	29.09	67.31	72.57	111.427	56.3233
VY92_RS05590	VY92_RS05590	flavodoxin family protein	0.701	-0.513083	0.12015	0.573819	no	mRNA	129.2	85.38	93.23	25.8	64.1	93.34	102.603	61.08
VY92_RS03985	VY92_RS03985	cell division protein ZipA	0.702	-0.51086	0.120831	0.573819	no	mRNA	259.78	99.05	90.11	33.13	80.3	131.25	149.647	81.56
VY92_RS08220	VY92_RS08220	50S ribosomal protein L25	2.069	1.04872	0.124425	0.580469	no	mRNA	41.62	8.32	6.29	18.89	26.25	17.08	18.7433	20.74
VY92_RS10620	VY92_RS10620	uracil transporter	0.528	-0.922735	0.124768	0.580469	no	mRNA	66.33	10.57	10.47	2.69	14.46	15.57	29.1233	10.9067
VY92_RS09520	VY92_RS09520	lysine-sensitive aspartokinase 3	0.646	-0.630342	0.12449	0.580469	no	mRNA	564.11	303.34	239.15	53.25	270.86	278.21	368.867	200.773
VY92_RS07970	VY92_RS07970	methylenetetrahydrofolate reductase	2.12	1.08438	0.124122	0.580469	no	mRNA	38.88	40.08	87.95	94.86	108.24	54.43	55.6367	85.8433
VY92_RS01685	VY92_RS01685	sigma-E factor negative regulatory protein	0.672	-0.57286	0.124214	0.580469	no	mRNA	252.83	95.62	111.79	51.32	74.52	87.03	153.413	70.9567
VY92_RS01125	VY92_RS01125	hypothetical protein	1.886	0.915532	0.124139	0.580469	no	mRNA	119.89	35.84	10.05	35.42	66.92	99.49	55.26	67.2767
VY92_RS05390	VY92_RS05390	23S rRNA accumulation protein YceD	0.497	-1.00813	0.125206	0.580469	no	mRNA	253.29	52.18	28.94	6.77	45.16	72.88	111.47	41.6033
VY92_RS02435	VY92_RS02435	glycerol-3-phosphate 1-O-acyltransferase PlsY	0.64	-0.644903	0.125287	0.580469	no	mRNA	79.59	61.06	90.41	21.74	45.48	59.81	77.02	42.3433
VY92_RS01310	VY92_RS01310	murein biosynthesis integral membrane protein MurJ	0.643	-0.635995	0.123248	0.580469	no	mRNA	58.66	29.34	32.07	5.7	27.8	33.51	40.0233	22.3367
VY92_RS09435	VY92_RS09435	PTS system mannose/fructose/N-acetylgalactosamine-transporter subunit IIB	2.282	1.19021	0.123429	0.580469	no	mRNA	184.52	370.14	471.95	756.99	434.25	372.54	342.203	521.26
sRNA0115			1.948	0.961636	0.126098	0.582924	no	sRNA	9377.34	1614.86	1762.42	2598.79	3207.8	3703.46	4251.54	3170.02
VY92_RS08285	VY92_RS08285	bifunctional hydroxymethylpyrimidine kinase/phosphomethylpyrimidine kinase	0.636	-0.653792	0.127841	0.587858	no	mRNA	223.1	244.52	228.97	47.95	160.97	200.31	232.197	136.41
VY92_RS03605	VY92_RS03605	hypothetical protein	2.036	1.0254	0.12761	0.587858	no	mRNA	15.64	14.79	17.95	25.32	15.33	25.92	16.1267	22.19
VY92_RS04675	VY92_RS04675	PTS mannose transporter subunit IID	1.558	0.639268	0.128228	0.587858	no	mRNA	6875.84	3529.84	1970.83	2694.21	6340.11	4338.63	4125.5	4457.65
VY92_RS07945	VY92_RS07945	protease SohB	1.801	0.848895	0.128301	0.587858	no	mRNA	9	6.13	3.81	8.05	6.51	7.22	6.31333	7.26
VY92_RS03000	VY92_RS03000	fluoride efflux transporter CrcB	0.688	-0.538929	0.128813	0.588254	no	mRNA	33.98	20.8	18.63	7.08	12.34	20.77	24.47	13.3967
VY92_RS09990	VY92_RS09990	Holliday junction resolvase RuvX	1.571	0.652141	0.128956	0.588254	no	mRNA	57.54	33.91	29.93	38.26	37.88	55.66	40.46	43.9333
VY92_RS11435	VY92_RS11435	cell division protein FtsB	0.55	-0.863678	0.130003	0.590735	no	mRNA	119.68	35.2	47.11	22.5	14.71	29.7	67.33	22.3033
VY92_RS08910	VY92_RS08910	hypothetical protein	0.592	-0.756839	0.13007	0.590735	no	mRNA	16.78	8.1	5.28	1.7	5.72	6.28	10.0533	4.56667
VY92_RS10660	VY92_RS10660	heme ABC transporter permease	1.605	0.682482	0.130835	0.592911	no	mRNA	64.42	35.14	25.23	12.73	63.41	98.73	41.5967	58.29
VY92_RS07100	VY92_RS07100	hypothetical protein	0.593	-0.753624	0.131491	0.594582	no	mRNA	20.29	4.27	5.96	1.67	4.99	6.55	10.1733	4.40333
VY92_RS08475	VY92_RS08475	molybdenum-dependent transcriptional regulator	0.684	-0.547922	0.132101	0.596035	no	mRNA	140.15	99.25	125.12	31.95	75.35	108.3	121.507	71.8667
VY92_RS07915	VY92_RS07915	TlpA family protein disulfide reductase	0.563	-0.828519	0.13262	0.597078	no	mRNA	66.64	22.2	14.96	3.36	12.49	31.53	34.6	15.7933
VY92_RS09775	VY92_RS09775	bifunctional 23S rRNA (guanine(2069)-N(7))-methyltransferase RlmK/23S rRNA (guanine(2445)-N(2))-methyltransferase RlmL	0.662	-0.594827	0.132938	0.59721	no	mRNA	47.09	16.08	13.68	4.39	15.69	19	25.6167	13.0267
VY92_RS01105	VY92_RS01105	Cof-type HAD-IIB family hydrolase	1.446	0.531745	0.13329	0.597382	no	mRNA	164.39	84.3	72.65	39.91	148.8	200.76	107.113	129.823
VY92_RS01650	VY92_RS01650	hypothetical protein	2.613	1.38576	0.134061	0.597382	no	mRNA	31.96	3.35	2.67	20.54	7.96	12.96	12.66	13.82
VY92_RS09340	VY92_RS09340	recombination-associated protein RdgC	1.42	0.506202	0.133843	0.597382	no	mRNA	189.97	119.61	75.93	87.08	133.93	182.67	128.503	134.56
VY92_RS06380	VY92_RS06380	DUF4810 domain-containing protein	2.171	1.11805	0.13413	0.597382	no	mRNA	30.67	10.09	7.3	25.96	11.72	13.24	16.02	16.9733
VY92_RS00570	VY92_RS00570	glutamate--tRNA ligase	0.669	-0.580882	0.135289	0.601254	no	mRNA	585.07	187.02	168.13	55.3	190.04	233.5	313.407	159.613
VY92_RS06385	VY92_RS06385	membrane protein	0.663	-0.592614	0.135969	0.60298	no	mRNA	180.74	139.4	95.21	23.34	99.39	118.52	138.45	80.4167
VY92_RS09165	VY92_RS09165	heme lyase NrfEFG subunit NrfE	0.7	-0.513679	0.136321	0.603248	no	mRNA	36.72	17.59	20.54	5.14	15.33	23.73	24.95	14.7333
VY92_RS07870	VY92_RS07870	co-chaperone YbbN	0.703	-0.508646	0.136675	0.603527	no	mRNA	141.74	52.71	62.86	19.06	45.07	80.55	85.77	48.2267
VY92_RS02420	VY92_RS02420	asparaginase	0.692	-0.530833	0.137494	0.60585	no	mRNA	58.54	23.19	20.68	10.25	14.53	26.84	34.1367	17.2067
VY92_RS05820	VY92_RS05820	glycosyltransferase family 2 protein	2.495	1.31897	0.137813	0.605969	no	mRNA	2.01	0.31	1.26	2.47	0.87	1.83	1.19333	1.72333
VY92_RS08400	VY92_RS08400	carboxy-S-adenosyl-L-methionine synthase CmoA	0.686	-0.543375	0.139441	0.611829	no	mRNA	60.86	40.61	34.14	9.7	23.48	47.26	45.2033	26.8133
VY92_RS09510	VY92_RS09510	YeeE/YedE family protein	1.422	0.508254	0.139988	0.612031	no	mRNA	46.46	16.95	15.43	11.75	31.11	42.51	26.28	28.4567
VY92_RS02665	VY92_RS02665	aminodeoxychorismate synthase component I	0.626	-0.676897	0.140105	0.612031	no	mRNA	105.92	34.53	29.05	7.66	25.4	52.32	56.5	28.46
VY92_RS06835	VY92_RS06835	energy-dependent translational throttle protein EttA	0.728	-0.458676	0.140374	0.612031	no	mRNA	269.46	121.81	118.17	37.51	118.7	140.74	169.813	98.9833
VY92_RS12390	VY92_RS12390	lipoprotein	0.39	-1.35899	0.141328	0.614895	no	mRNA	410.37	32.19	60.61	3.43	23.97	111.29	167.723	46.23
VY92_RS10205	VY92_RS10205	hypothetical protein	0.678	-0.561681	0.141974	0.616412	no	mRNA	820.45	729.07	488.54	131.89	482.24	599.21	679.353	404.447
VY92_RS05600	VY92_RS05600	citrate (Si)-synthase	1.64	0.713814	0.143736	0.617761	no	mRNA	683.63	450.58	830.08	614.74	1017.69	883.38	654.763	838.603
VY92_RS04005	groES	co-chaperone GroES	0.689	-0.537405	0.143819	0.617761	no	mRNA	2370.59	1299.58	818.7	374.68	1044.57	821.16	1496.29	746.803
VY92_RS05470	VY92_RS05470	glutamate racemase	0.68	-0.555827	0.1433	0.617761	no	mRNA	98.96	64.79	55.34	12.57	51.31	66.16	73.03	43.3467
VY92_RS04270	VY92_RS04270	terminase	0.64	-0.643303	0.144075	0.617761	no	mRNA	39.44	12.34	8.9	3.91	10.41	13.75	20.2267	9.35667
VY92_RS06975	VY92_RS06975	dihydropteroate synthase	0.661	-0.597559	0.142601	0.617761	no	mRNA	81.65	26.3	33.55	9.96	18.9	45.33	47.1667	24.73
VY92_RS01290	VY92_RS01290	mechanosensitive ion channel protein MscS	0.58	-0.785174	0.143442	0.617761	no	mRNA	67.47	10.76	14.16	5.49	10.1	21.66	30.7967	12.4167
VY92_RS10635	VY92_RS10635	3-isopropylmalate dehydratase large subunit	2.043	1.03094	0.146034	0.621904	no	mRNA	2.42	1.51	0.4	0.44	3.97	2.76	1.44333	2.39
VY92_RS01535	VY92_RS01535	(Na+)-NQR maturation NqrM	1.917	0.93867	0.145439	0.621904	no	mRNA	12.15	6.23	7.6	3.71	19.99	16.97	8.66	13.5567
VY92_RS01280	VY92_RS01280	membrane protein	1.943	0.958503	0.145949	0.621904	no	mRNA	120.36	172.65	208.36	269.86	245.21	172.17	167.123	229.08
VY92_RS09055	VY92_RS09055	hypothetical protein	1.64	0.714109	0.146242	0.621904	no	mRNA	28.71	18.01	16.74	23.37	16.49	31.21	21.1533	23.69
VY92_RS11765	VY92_RS11765	hypothetical protein	3.051	1.60911	0.147749	0.625293	no	mRNA	0.19	0.74	0.65	1.75	0.71	0.92	0.526667	1.12667
VY92_RS12110	VY92_RS12110	-	6.522	2.70539	0.147351	0.625293	no	mRNA	7.88	1.45	0	16.05	2.18	2.92	3.11	7.05
VY92_RS08805	VY92_RS08805	tryptophan synthase subunit beta	1.44	0.526262	0.147945	0.625293	no	mRNA	126.41	60.93	42.35	53.99	78.27	96.7	76.5633	76.32
VY92_RS01095	VY92_RS01095	lipopolysaccharide heptosyltransferase family protein	0.648	-0.624888	0.148935	0.628198	no	mRNA	108.68	31.81	28.03	9.59	24.9	49.54	56.1733	28.01
sRNA0067			0.668	-0.582682	0.150374	0.632978	no	sRNA	1571.35	1078.7	1485.21	401.86	783.81	992.5	1378.42	726.057
VY92_RS07535	VY92_RS07535	virulence-associated protein VapD	2.656	1.40937	0.150803	0.633494	no	mRNA	7.05	3.59	2.55	11.28	2.77	1.88	4.39667	5.31
VY92_RS05215	VY92_RS05215	hypothetical protein	2.34	1.2268	0.151517	0.633922	no	mRNA	2.53	7.82	11.03	16.67	9.86	8.91	7.12667	11.8133
VY92_RS07925	VY92_RS07925	Na+/H+ antiporter NhaA	1.824	0.866845	0.151417	0.633922	no	mRNA	37.77	32.39	40.32	55.07	37.22	41.7	36.8267	44.6633
VY92_RS00890	VY92_RS00890	quinol dehydrogenase ferredoxin subunit NapH	1.886	0.915032	0.15193	0.634369	no	mRNA	108.87	54.84	18.39	13.34	95.12	190.02	60.7	99.4933
VY92_RS03340	VY92_RS03340	YggT family protein	0.725	-0.463468	0.152266	0.634494	no	mRNA	183.44	88.09	97.01	32.88	90.24	83.16	122.847	68.76
VY92_RS02940	VY92_RS02940	30S ribosomal protein S12	0.507	-0.978973	0.152925	0.635958	no	mRNA	1398.65	249.25	115.13	38.95	257.59	339.5	587.677	212.013
VY92_RS05040	VY92_RS05040	murein DD-endopeptidase MepM	0.561	-0.833826	0.155232	0.640411	no	mRNA	13.39	2.06	2.89	1.32	1.81	3.71	6.11333	2.28
VY92_RS03815	VY92_RS03815	bifunctional phosphopantothenoylcysteine decarboxylase/phosphopantothenate--cysteine ligase CoaBC	0.741	-0.431755	0.15498	0.640411	no	mRNA	189.16	87.62	64.96	30.33	65.43	97.93	113.913	64.5633
VY92_RS07285	VY92_RS07285	RimK family alpha-L-glutamate ligase	1.548	0.630729	0.154496	0.640411	no	mRNA	66.25	41.64	49.21	50.81	52.31	70.89	52.3667	58.0033
VY92_RS10705	VY92_RS10705	galactose/glucose ABC transporter substrate-binding protein MglB	1.965	0.974269	0.154678	0.640411	no	mRNA	1245.09	2078.57	2513.02	3404.57	2281.71	2426.29	1945.56	2704.19
VY92_RS08135	VY92_RS08135	translation initiation factor IF-2	1.856	0.892204	0.156544	0.642119	no	mRNA	127.51	23.17	11.16	29.83	90.39	64.98	53.9467	61.7333
VY92_RS02460	VY92_RS02460	myo-inosose-2 dehydratase	1.931	0.949495	0.156197	0.642119	no	mRNA	40.97	83	98.99	117.94	101.17	107.84	74.32	108.983
VY92_RS07890	VY92_RS07890	hypothetical protein	0.606	-0.722471	0.156577	0.642119	no	mRNA	56.89	17.32	13.44	3.81	11.78	25.69	29.2167	13.76
VY92_RS04085	VY92_RS04085	DUF3277 domain-containing protein	1.718	0.780928	0.158158	0.647321	no	mRNA	7.03	8.32	6.22	6.5	12.22	10.67	7.19	9.79667
VY92_RS07385	VY92_RS07385	small ribosomal subunit biogenesis GTPase RsgA	1.494	0.579322	0.162776	0.656167	no	mRNA	58.58	30.13	29.64	34.08	32.03	58.03	39.45	41.38
VY92_RS08015	VY92_RS08015	SH3 domain-containing protein	0.681	-0.555237	0.161593	0.656167	no	mRNA	55.75	23.04	35.89	8.71	19.31	36.94	38.2267	21.6533
VY92_RS11405	VY92_RS11405	L-ascorbate 6-phosphate lactonase	1.648	0.720415	0.164279	0.656167	no	mRNA	308.81	522.33	441.02	413.41	647.75	680.97	424.053	580.71
VY92_RS04725	VY92_RS04725	membrane protein	1.661	0.732288	0.164208	0.656167	no	mRNA	32.68	33.22	37.4	38.4	31.52	62.12	34.4333	44.0133
VY92_RS08295	VY92_RS08295	divalent metal cation transporter	0.687	-0.540959	0.162666	0.656167	no	mRNA	18.48	8.9	9.79	4.27	5.03	9.98	12.39	6.42667
VY92_RS09770	VY92_RS09770	zinc ABC transporter substrate-binding protein	0.559	-0.838732	0.164565	0.656167	no	mRNA	6792.53	3342.54	1152.24	304.17	2633.98	2119.61	3762.44	1685.92
VY92_RS04465	VY92_RS04465	glucosamine-6-phosphate deaminase	1.872	0.904583	0.1635	0.656167	no	mRNA	56.61	101.55	206.89	125.98	226.83	284.65	121.683	212.487
VY92_RS11125	VY92_RS11125	glycosyl transferase	1.925	0.945219	0.162729	0.656167	no	mRNA	144.59	144.43	153.52	256.62	134.33	137.69	147.513	176.213
VY92_RS08455	VY92_RS08455	arginine--tRNA ligase	0.727	-0.458989	0.164755	0.656167	no	mRNA	82.02	27.73	28.66	12.66	26.9	33.77	46.1367	24.4433
VY92_RS08430	VY92_RS08430	DNA-damage-inducible protein DinI	2.455	1.29545	0.163239	0.656167	no	mRNA	9.28	4.19	6.66	15.52	3.91	5.41	6.71	8.28
VY92_RS04110	VY92_RS04110	hypothetical protein	1.861	0.896041	0.163296	0.656167	no	mRNA	6.65	1.36	1.32	1.81	5.09	4.97	3.11	3.95667
VY92_RS06115	VY92_RS06115	3-phenylpropionate MFS transporter	1.924	0.943779	0.164065	0.656167	no	mRNA	11.38	9.39	8.26	16.62	7.61	9.13	9.67667	11.12
VY92_RS00375	VY92_RS00375	DNA recombination protein RmuC	0.719	-0.476698	0.164409	0.656167	no	mRNA	28.47	19.75	12.09	4.95	12.64	17.84	20.1033	11.81
VY92_RS04925	VY92_RS04925	DoxX family protein	0.592	-0.757231	0.163499	0.656167	no	mRNA	441.02	66.41	73.6	34.96	67.19	124.4	193.677	75.5167
VY92_RS07805	VY92_RS07805	transcriptional regulator ArgR	0.654	-0.612098	0.166131	0.66038	no	mRNA	47.85	19.37	20.35	3.84	18.11	25.43	29.19	15.7933
VY92_RS05560	VY92_RS05560	-	2.996	1.58323	0.166703	0.661382	no	mRNA	90.81	8.26	8.8	6.42	107.21	83.28	35.9567	65.6367
VY92_RS07550	VY92_RS07550	tRNA pseudouridine(65) synthase TruC	0.563	-0.828482	0.167921	0.664907	no	mRNA	128.06	37.39	17.42	5.14	26.96	47.97	60.9567	26.69
VY92_RS01910	VY92_RS01910	IS1595 family transposase	1.555	0.636517	0.168354	0.664907	no	mRNA	58.59	48.97	57.06	52.32	54.98	88.73	54.8733	65.3433
VY92_RS08655	VY92_RS08655	acyl-CoA esterase	0.518	-0.949511	0.168555	0.664907	no	mRNA	87.34	19.03	8.35	2.48	14.11	28.37	38.24	14.9867
VY92_RS09995	VY92_RS09995	sugar ABC transporter permease	1.987	0.990316	0.169307	0.666605	no	mRNA	8.99	14	14.38	23.44	13.16	12.47	12.4567	16.3567
VY92_RS11055	VY92_RS11055	ATP-dependent protease ATPase subunit HslU	0.699	-0.516552	0.170474	0.667395	no	mRNA	202.62	154.92	86.06	45.37	101.32	88.29	147.867	78.3267
VY92_RS00320	VY92_RS00320	DNA topoisomerase (ATP-hydrolyzing) subunit B	0.643	-0.637811	0.170447	0.667395	no	mRNA	318.21	127.27	94.68	23.21	86.4	183.04	180.053	97.55
VY92_RS05345	VY92_RS05345	anaerobic C4-dicarboxylate transporter	1.303	0.381556	0.170159	0.667395	no	mRNA	1265.25	652.87	575.67	388	1032.5	1120.87	831.263	847.123
VY92_RS07440	VY92_RS07440	glutamine--tRNA ligase	0.682	-0.55222	0.170855	0.667624	no	mRNA	222.63	79.1	82.09	40.54	43.26	103.9	127.94	62.5667
VY92_RS07000	VY92_RS07000	6%2C7-dimethyl-8-ribityllumazine synthase	0.581	-0.784234	0.171638	0.669419	no	mRNA	202.7	32.28	37.44	9.92	37.56	68.43	90.8067	38.6367
VY92_RS04660	VY92_RS04660	ribonuclease HI	0.519	-0.946903	0.172029	0.669686	no	mRNA	7.24	2.41	4.78	0.84	2.31	2.77	4.81	1.97333
VY92_RS03160	VY92_RS03160	1%2C4-dihydroxy-2-naphthoyl-CoA synthase	0.701	-0.512714	0.172542	0.67042	no	mRNA	546.81	374.4	364.88	82.91	338.12	367.57	428.697	262.867
VY92_RS06995	VY92_RS06995	tyrosine transporter	0.628	-0.670343	0.173122	0.671414	no	mRNA	203.43	73.84	57.05	11.91	59.97	103.22	111.44	58.3667
VY92_RS02140	VY92_RS02140	sugar ABC transporter permease	1.869	0.902363	0.175873	0.677726	no	mRNA	7.43	14.2	24.98	19.92	20.79	35.46	15.5367	25.39
VY92_RS01835	VY92_RS01835	recombinase RecA	1.317	0.397016	0.175339	0.677726	no	mRNA	747.07	438.36	418.41	326.51	545.12	747.17	534.613	539.6
VY92_RS05340	VY92_RS05340	LysR family transcriptional regulator	0.65	-0.621798	0.176058	0.677726	no	mRNA	21.77	8.98	10.97	5.05	4.44	9.96	13.9067	6.48333
VY92_RS09660	VY92_RS09660	TRAP transporter large permease	0.538	-0.895093	0.175979	0.677726	no	mRNA	57.77	149.28	141.36	48.16	51.69	48.25	116.137	49.3667
VY92_RS02990	VY92_RS02990	HTH-type transcriptional repressor FabR	1.393	0.478138	0.176724	0.679025	no	mRNA	223.01	117.39	122.97	111.54	147	209.81	154.457	156.117
VY92_RS02935	VY92_RS02935	30S ribosomal protein S7	0.532	-0.911549	0.177072	0.679104	no	mRNA	389.06	55.08	31.39	15.21	70.56	83.21	158.51	56.3267
VY92_RS08760	VY92_RS08760	hypothetical protein	2.028	1.02009	0.177938	0.681164	no	mRNA	3.57	1.6	1.01	2.12	1.64	5.24	2.06	3
VY92_RS09490	VY92_RS09490	tagatose 1%2C6-diphosphate aldolase	0.75	-0.415532	0.178793	0.682183	no	mRNA	259.35	147.37	172.26	53.03	140.12	163.43	192.993	118.86
VY92_RS07305	VY92_RS07305	cysteine desulfurase	0.734	-0.446635	0.178863	0.682183	no	mRNA	123.42	60.39	55.2	21.24	61.2	51.07	79.67	44.5033
VY92_RS03170	VY92_RS03170	diaminopimelate epimerase	0.731	-0.452334	0.179522	0.683436	no	mRNA	126.93	45.58	50.79	21.56	35.84	64.64	74.4333	40.68
VY92_RS07475	VY92_RS07475	glycogen synthase GlgA	1.346	0.428771	0.180573	0.683669	no	mRNA	421.2	251.54	166.79	118.26	343.58	458.38	279.843	306.74
VY92_RS09920	VY92_RS09920	pyridoxal phosphate-dependent aminotransferase	3.015	1.59221	0.180451	0.683669	no	mRNA	0.67	0.52	0.58	2.15	0.27	0.15	0.59	0.856667
VY92_RS00955	VY92_RS00955	NAD(P)/FAD-dependent oxidoreductase	0.647	-0.627173	0.180322	0.683669	no	mRNA	14.33	6.86	9.63	3.3	7.02	4.33	10.2733	4.88333
VY92_RS11620	VY92_RS11620	50S ribosomal protein L24	0.639	-0.647068	0.181742	0.68534	no	mRNA	944.52	218.46	170.17	68.65	186.29	355.12	444.383	203.353
VY92_RS09600	VY92_RS09600	PTS trehalose transporter subunits IIBC	0.544	-0.879298	0.18276	0.68534	no	mRNA	530.85	75.1	44.84	35.44	104.37	70.97	216.93	70.26
VY92_RS01630	VY92_RS01630	DUF416 domain-containing protein	1.313	0.392435	0.182537	0.68534	no	mRNA	62.97	36.41	32.57	20.04	50.93	69.83	43.9833	46.9333
VY92_RS06850	VY92_RS06850	calcium/sodium:proton antiporter	1.435	0.521455	0.182289	0.68534	no	mRNA	13.52	10.03	8.91	4.77	17.24	17.75	10.82	13.2533
VY92_RS06155	VY92_RS06155	hypothetical protein	0.562	-0.830495	0.183	0.68534	no	mRNA	25.38	5.44	3.7	2.2	4.26	6.33	11.5067	4.26333
VY92_RS04320	VY92_RS04320	phage N-6-adenine-methyltransferase	1.93	0.948653	0.181373	0.68534	no	mRNA	7.19	2.4	0.81	2.81	6.17	3.65	3.46667	4.21
VY92_RS05815	VY92_RS05815	hypothetical protein	2.556	1.35391	0.18399	0.687803	no	mRNA	0.85	0.88	0.32	1.84	0.26	0.76	0.683333	0.953333
VY92_RS01260	VY92_RS01260	outer membrane protein assembly factor BamD	0.681	-0.55421	0.184325	0.687813	no	mRNA	212.89	59.54	78.53	36.89	43.15	85.5	116.987	55.18
VY92_RS10645	VY92_RS10645	2-isopropylmalate synthase	1.884	0.914039	0.18468	0.687901	no	mRNA	2.95	0.44	0.42	0.66	1.43	2.88	1.27	1.65667
VY92_RS07430	VY92_RS07430	MacB family efflux pump subunit	0.671	-0.575053	0.185213	0.688647	no	mRNA	26.24	11.45	7.18	2.27	9.67	12.08	14.9567	8.00667
VY92_RS12185	VY92_RS12185	-	2.488	1.31506	0.185733	0.689342	no	mRNA	1122.74	88.65	925.98	1337.99	1421.57	137.46	712.457	965.673
VY92_RS03520	VY92_RS03520	DUF2976 domain-containing protein	0.274	-1.87032	0.187516	0.693612	no	mRNA	1.5	1.14	1.58	0.33	0	0.6	1.40667	0.31
VY92_RS01050	VY92_RS01050	Bcr/CflA family drug resistance efflux transporter	1.369	0.452754	0.188054	0.693612	no	mRNA	24.58	17.4	11.37	10.98	17.84	28.11	17.7833	18.9767
VY92_RS12195	VY92_RS12195	SAM-dependent DNA methyltransferase	0.604	-0.726681	0.188186	0.693612	no	mRNA	12.51	4.57	4.49	0.8	3.85	5.78	7.19	3.47667
VY92_RS06965	VY92_RS06965	outer membrane-stress sensor serine endopeptidase DegS	1.641	0.714754	0.188223	0.693612	no	mRNA	22.32	13.54	16.63	21	13.57	23.2	17.4967	19.2567
VY92_RS08415	VY92_RS08415	porin	1.889	0.9179	0.18951	0.695877	no	mRNA	599.98	931.93	1600.84	1733.28	1186.19	1470.17	1044.25	1463.21
VY92_RS11600	VY92_RS11600	50S ribosomal protein L6	0.62	-0.688693	0.189488	0.695877	no	mRNA	2352.66	682.76	364.15	134.83	634.42	803.25	1133.19	524.167
VY92_RS09760	VY92_RS09760	murein transglycosylase A	0.53	-0.916792	0.190287	0.697493	no	mRNA	18	2.35	1.73	1.13	2.24	4.14	7.36	2.50333
VY92_RS04225	VY92_RS04225	hypothetical protein	0.615	-0.701763	0.194124	0.697971	no	mRNA	13.99	5.36	8.14	2.34	5.88	4.43	9.16333	4.21667
VY92_RS01305	VY92_RS01305	outer membrane protein assembly factor	0.708	-0.499194	0.194024	0.697971	no	mRNA	97.28	43.29	37.69	9.95	38.63	56.36	59.42	34.98
VY92_RS09330	VY92_RS09330	3-phenylpropionate MFS transporter	0.708	-0.498592	0.191098	0.697971	no	mRNA	162.91	80.41	50.28	18.11	66.82	81.26	97.8667	55.3967
VY92_RS06515	VY92_RS06515	transcriptional regulator GcvA	0.62	-0.689843	0.193056	0.697971	no	mRNA	114.42	38.22	15.97	8.63	23.24	46.25	56.2033	26.04
VY92_RS03325	VY92_RS03325	cell division ATP-binding protein FtsE	1.329	0.410048	0.19183	0.697971	no	mRNA	51.62	25.37	27.41	20.18	36.01	49.53	34.8	35.24
VY92_RS07650	VY92_RS07650	cardiolipin synthase	0.608	-0.717925	0.192379	0.697971	no	mRNA	12.24	5.71	3.16	0.63	3.68	6.5	7.03667	3.60333
VY92_RS02660	VY92_RS02660	hypothetical protein	0.72	-0.473633	0.193772	0.697971	no	mRNA	95.62	31.33	34.45	13.38	26.8	47.22	53.8	29.1333
VY92_RS01120	VY92_RS01120	PTS mannose transporter subunit IID	1.808	0.854273	0.192864	0.697971	no	mRNA	364.14	99.45	21.25	82.99	219.41	275.83	161.613	192.743
VY92_RS04635	VY92_RS04635	porin	1.876	0.907668	0.193262	0.697971	no	mRNA	53.57	6.37	6.6	22.51	18.9	21.73	22.18	21.0467
sRNA0006			1.913	0.935709	0.190832	0.697971	no	sRNA	376.58	454.01	681.61	833.59	590.21	455.28	504.067	626.36
VY92_RS03090	VY92_RS03090	DUF1440 domain-containing protein	0.562	-0.83133	0.193935	0.697971	no	mRNA	369.31	80.02	48.37	13.65	53.62	150.22	165.9	72.4967
sRNA0051			0.595	-0.748295	0.194604	0.698483	no	sRNA	222.62	105.94	47.95	13.68	97.53	52.18	125.503	54.4633
VY92_RS02145	VY92_RS02145	sugar ABC transporter substrate-binding protein	2.037	1.02634	0.196383	0.701354	no	mRNA	69.09	97.61	235.17	270.82	142.33	159.52	133.957	190.89
VY92_RS08730	VY92_RS08730	hypothetical protein	0.643	-0.637802	0.19642	0.701354	no	mRNA	43.08	32.99	38.88	5.63	30.4	30.71	38.3167	22.2467
VY92_RS08515	VY92_RS08515	thiamine/thiamine pyrophosphate ABC transporter permease ThiP	0.701	-0.513493	0.196369	0.701354	no	mRNA	28.38	12.67	8.92	3.13	8.8	16.33	16.6567	9.42
VY92_RS09460	VY92_RS09460	hypothetical protein	1.564	0.644918	0.197315	0.703339	no	mRNA	274.46	288.05	276.37	291.74	325.45	348.27	279.627	321.82
VY92_RS01905	VY92_RS01905	gfo/Idh/MocA family oxidoreductase	1.568	0.648519	0.198009	0.70404	no	mRNA	6.79	10.68	7.45	6.22	14.31	12.9	8.30667	11.1433
VY92_RS09115	VY92_RS09115	lipoyl synthase	0.649	-0.624269	0.20019	0.70404	no	mRNA	413.69	373.7	584.97	173.3	233.27	324.35	457.453	243.64
VY92_RS09730	VY92_RS09730	BolA family transcriptional regulator	0.5	-0.99999	0.199174	0.70404	no	mRNA	136.39	14.12	11.63	3.84	15.56	35.61	54.0467	18.3367
VY92_RS04145	VY92_RS04145	hypothetical protein	1.374	0.458394	0.199785	0.70404	no	mRNA	8.91	4.25	4.25	3.7	6.06	8.13	5.80333	5.96333
VY92_RS04155	VY92_RS04155	hypothetical protein	1.509	0.593755	0.199359	0.70404	no	mRNA	19.29	9.62	8.55	11.93	10.72	14.46	12.4867	12.37
VY92_RS07710	VY92_RS07710	Cys-tRNA(Pro) deacylase	2.06	1.04237	0.19882	0.70404	no	mRNA	23.59	4.07	3.24	14.46	5.14	10.15	10.3	9.91667
VY92_RS08260	VY92_RS08260	hypothetical protein	0.445	-1.16827	0.198731	0.70404	no	mRNA	116.91	7.19	14.09	4.23	8.64	24.92	46.0633	12.5967
VY92_RS03840	VY92_RS03840	ABC transporter permease	1.828	0.870356	0.200304	0.70404	no	mRNA	1.22	1.32	1.88	1.91	2.02	2.34	1.47333	2.09
VY92_RS11115	VY92_RS11115	sodium:proton antiporter	0.708	-0.498829	0.200571	0.70404	no	mRNA	12.74	6.84	8.1	1.81	6.98	7.8	9.22667	5.53
VY92_RS04345	VY92_RS04345	hypothetical protein	1.64	0.714033	0.201978	0.706583	no	mRNA	9.61	2.53	3.3	3.21	7.43	7.21	5.14667	5.95
VY92_RS06785	VY92_RS06785	metal ABC transporter substrate-binding protein	0.684	-0.548637	0.201817	0.706583	no	mRNA	2821	1364.07	1867.75	808.49	771.23	1386.61	2017.61	988.777
VY92_RS05210	VY92_RS05210	hypothetical protein	1.649	0.721958	0.206295	0.709696	no	mRNA	10.01	5.97	9.09	10.14	7.61	10.69	8.35667	9.48
VY92_RS09700	VY92_RS09700	LPS export ABC transporter periplasmic protein LptC	0.64	-0.644893	0.203226	0.709696	no	mRNA	38.93	8.58	12.19	4.53	6.7	16.41	19.9	9.21333
VY92_RS01925	VY92_RS01925	ROK family protein	1.629	0.703703	0.204186	0.709696	no	mRNA	168.85	299.79	298.88	262.31	390.13	383.51	255.84	345.317
VY92_RS01800	VY92_RS01800	cysteine hydrolase	0.655	-0.61081	0.206065	0.709696	no	mRNA	20.6	18.66	22.11	7.65	12.3	11.77	20.4567	10.5733
VY92_RS04035	VY92_RS04035	hypothetical protein	0.475	-1.07373	0.205122	0.709696	no	mRNA	9.85	5.1	11.27	0	6.11	6.35	8.74	4.15333
VY92_RS08385	VY92_RS08385	aspartate--tRNA ligase	0.664	-0.591242	0.204539	0.709696	no	mRNA	100.26	24.5	20.84	8.52	29.94	30.14	48.5333	22.8667
VY92_RS01660	VY92_RS01660	pyridoxamine 5'-phosphate oxidase	0.698	-0.518235	0.206084	0.709696	no	mRNA	161.2	121.78	100.7	21.53	99.02	119.36	127.893	79.97
VY92_RS06200	VY92_RS06200	bifunctional aspartate kinase/homoserine dehydrogenase I	1.458	0.544458	0.205417	0.709696	no	mRNA	375.41	116.68	134.42	161.01	211.48	214.49	208.837	195.66
VY92_RS01410	VY92_RS01410	nucleoid-associated protein YejK	0.743	-0.42805	0.2053	0.709696	no	mRNA	245.72	78.48	89.05	35.08	76.98	118.8	137.75	76.9533
VY92_RS10525	VY92_RS10525	hypothetical protein	0.556	-0.847805	0.203967	0.709696	no	mRNA	227.75	45.45	29.09	5.81	53	66.4	100.763	41.7367
VY92_RS01415	VY92_RS01415	outer membrane protein assembly factor BamE	0.684	-0.546944	0.206878	0.710521	no	mRNA	309.69	128.74	170.38	28.59	130.86	206.06	202.937	121.837
VY92_RS04680	VY92_RS04680	PTS mannose/fructose/sorbose transporter subunit IIC	1.455	0.540624	0.208173	0.712605	no	mRNA	3648.79	1845.93	1037.27	1207.19	3382.04	2115.79	2177.33	2235.01
VY92_RS07770	VY92_RS07770	tRNA pseudouridine(38-40) synthase TruA	1.457	0.543299	0.208045	0.712605	no	mRNA	83.5	42.54	29.96	15.44	76.34	100.33	52	64.0367
sRNA0025			1.947	0.961406	0.208982	0.713017	no	sRNA	1415.86	1782.21	2436.2	3452.52	1706.67	1498.15	1878.09	2219.11
VY92_RS06805	rihB	nucleoside hydrolase	0.63	-0.667404	0.208776	0.713017	no	mRNA	841.84	1269.47	1178.21	459.23	529.17	656.39	1096.51	548.263
VY92_RS10180	VY92_RS10180	octaprenyl diphosphate synthase	0.631	-0.663146	0.21171	0.714089	no	mRNA	131.55	30.74	27.94	7.25	29.57	56.69	63.41	31.17
VY92_RS08210	VY92_RS08210	MATE family efflux transporter	0.58	-0.786009	0.211065	0.714089	no	mRNA	11.64	3.6	1.35	0.95	1.6	4.35	5.53	2.3
VY92_RS11425	VY92_RS11425	sialic acid-binding protein	1.806	0.85266	0.21151	0.714089	no	mRNA	905.84	1998.44	3827.55	2627.41	3724.02	4560.68	2243.94	3637.37
VY92_RS02095	VY92_RS02095	3'(2')%2C5'-bisphosphate nucleotidase	0.608	-0.718822	0.210345	0.714089	no	mRNA	234.94	176.05	134.89	13.73	109.95	200.8	181.96	108.16
VY92_RS11410	VY92_RS11410	PTS ascorbate subunit IIBC	0.572	-0.80659	0.209801	0.714089	no	mRNA	156.66	509.22	450.38	107.65	272.91	208.96	372.087	196.507
VY92_RS02690	VY92_RS02690	bifunctional riboflavin kinase/FAD synthetase	1.32	0.40108	0.211703	0.714089	no	mRNA	128.27	100.19	92.38	57.37	123.86	174.31	106.947	118.513
VY92_RS02670	VY92_RS02670	anthranilate synthase component II	0.65	-0.621862	0.211706	0.714089	no	mRNA	10.54	9.36	5.57	1.9	5.6	6.19	8.49	4.56333
VY92_RS12415	VY92_RS12415	PTS mannose transporter subunit IIAB	1.912	0.934834	0.21262	0.715145	no	mRNA	465.57	56.96	20.35	78	257.58	312.74	180.96	216.107
VY92_RS06295	VY92_RS06295	HTH-type transcriptional repressor PurR	0.594	-0.752519	0.212713	0.715145	no	mRNA	13.85	2.66	2.75	1.91	2.22	2.85	6.42	2.32667
VY92_RS08395	VY92_RS08395	type II toxin-antitoxin system antitoxin%2C RelB/DinJ family	0.548	-0.868633	0.213678	0.715154	no	mRNA	14.96	5.1	10.66	2.81	4.29	5.4	10.24	4.16667
VY92_RS04150	VY92_RS04150	DUF2612 domain-containing protein	0.646	-0.629738	0.213752	0.715154	no	mRNA	16.93	5.21	4.5	2.3	4.28	5.42	8.88	4
VY92_RS12055	VY92_RS12055	hypothetical protein	1.839	0.879084	0.213728	0.715154	no	mRNA	10.39	12.01	14	20.25	11.34	12.18	12.1333	14.59
VY92_RS05520	VY92_RS05520	30S ribosomal protein S18	0.654	-0.612829	0.216617	0.723572	no	mRNA	1178.4	452.81	344.91	59.4	471.83	518.4	658.707	349.877
VY92_RS01670	VY92_RS01670	molybdopterin-guanine dinucleotide biosynthesis protein B	0.695	-0.524888	0.218177	0.726437	no	mRNA	136.99	135.43	150.33	40.56	107.58	105.11	140.917	84.4167
VY92_RS08050	VY92_RS08050	methanol dehydrogenase	1.535	0.618332	0.218089	0.726437	no	mRNA	25.52	15.64	13.66	19.04	14.6	22.17	18.2733	18.6033
VY92_RS04930	VY92_RS04930	hypothetical protein	1.287	0.363806	0.220492	0.726577	no	mRNA	458.29	277.34	221.19	171.58	388.76	384.86	318.94	315.067
VY92_RS04500	VY92_RS04500	hypothetical protein	2.167	1.1155	0.223263	0.726577	no	mRNA	10.36	1.73	1.64	7.46	2.37	3.63	4.57667	4.48667
VY92_RS04300	VY92_RS04300	hypothetical protein	1.432	0.517935	0.22388	0.726577	no	mRNA	59.24	46.05	46.74	29.85	61.42	82.4	50.6767	57.89
VY92_RS12530	VY92_RS12530	hypothetical protein	1.385	0.469575	0.219756	0.726577	no	mRNA	15.38	11.2	10.47	6.33	16.61	19.54	12.35	14.16
VY92_RS10340	emrB	MFS transporter	0.711	-0.491409	0.223888	0.726577	no	mRNA	12.97	7.34	4.93	1.81	4.24	8.74	8.41333	4.93
VY92_RS01425	VY92_RS01425	transcriptional regulator	1.624	0.699718	0.223323	0.726577	no	mRNA	12.28	6.62	9.02	11.53	7.57	10.14	9.30667	9.74667
VY92_RS05170	VY92_RS05170	DUF441 domain-containing protein	1.973	0.980699	0.221579	0.726577	no	mRNA	12.05	1.85	0.68	2.16	4.92	12.43	4.86	6.50333
VY92_RS06290	VY92_RS06290	phosphoenolpyruvate carboxylase	0.741	-0.433417	0.220917	0.726577	no	mRNA	295.88	95.26	83.76	41	95.17	117.03	158.3	84.4
VY92_RS06230	VY92_RS06230	ArsC family reductase	1.461	0.547147	0.224103	0.726577	no	mRNA	61.94	37.12	15.24	23.5	36.7	60.51	38.1	40.2367
VY92_RS06530	VY92_RS06530	transcriptional regulator	0.681	-0.555069	0.219606	0.726577	no	mRNA	35.23	16.04	19.12	9.12	9.09	15.86	23.4633	11.3567
VY92_RS02030	VY92_RS02030	hypothetical protein	0.622	-0.684781	0.220309	0.726577	no	mRNA	258.55	238.79	167.97	17.52	152.13	234.84	221.77	134.83
VY92_RS11660	VY92_RS11660	LysR family transcriptional regulator	0.629	-0.669549	0.224183	0.726577	no	mRNA	367.81	332.94	405.11	38.85	280.92	379.56	368.62	233.11
VY92_RS01180	VY92_RS01180	inositol-1-monophosphatase	0.555	-0.848898	0.224094	0.726577	no	mRNA	109.66	16.18	12.32	3.28	16.04	37.87	46.0533	19.0633
VY92_RS06935	VY92_RS06935	toxin-antitoxin system antitoxin component	0.601	-0.735282	0.223488	0.726577	no	mRNA	208.94	193.51	317.38	24.14	195.41	224.78	239.943	148.11
VY92_RS10330	VY92_RS10330	hypothetical protein	0.36	-1.47374	0.223693	0.726577	no	mRNA	7.23	1.45	0.61	0.25	0	2.21	3.09667	0.82
VY92_RS03420	VY92_RS03420	hypothetical protein	0.694	-0.52611	0.219069	0.726577	no	mRNA	786.95	722.34	881.12	298.4	447.02	614.73	796.803	453.383
VY92_RS09750	VY92_RS09750	cold-shock protein	0.527	-0.925355	0.220857	0.726577	no	mRNA	450.76	48.91	51.39	15.93	29.72	164.63	183.687	70.0933
VY92_RS06630	VY92_RS06630	MBOAT family protein	1.627	0.702403	0.224542	0.726605	no	mRNA	5.78	4.12	4.7	6.11	4.49	5.25	4.86667	5.28333
VY92_RS05850	VY92_RS05850	WYL domain-containing protein	2.108	1.07569	0.227074	0.730436	no	mRNA	2.48	2.22	0.89	3.85	0.96	1.57	1.86333	2.12667
VY92_RS10015	VY92_RS10015	oxidative damage protection protein	1.676	0.744616	0.227689	0.730436	no	mRNA	35.45	15.22	18.58	25.88	21.69	21.53	23.0833	23.0333
VY92_RS12100	VY92_RS12100	terminase small subunit	0.664	-0.591564	0.227543	0.730436	no	mRNA	12.38	7.65	6.77	1.43	4.88	9.08	8.93333	5.13
VY92_RS07605	VY92_RS07605	chromosome partition protein MukF	0.644	-0.635249	0.227363	0.730436	no	mRNA	195.29	43.28	34.19	16.95	29.07	80.72	90.92	42.2467
VY92_RS10295	VY92_RS10295	hypothetical protein	0.757	-0.401305	0.226579	0.730436	no	mRNA	112.67	92.66	80.05	26.59	70.45	88.28	95.1267	61.7733
VY92_RS05545	VY92_RS05545	nucleotide exchange factor GrpE	0.741	-0.43232	0.227842	0.730436	no	mRNA	75.26	30.48	33.18	15.9	21.87	37.24	46.3067	25.0033
VY92_RS08675	VY92_RS08675	bifunctional 2-polyprenyl-6-hydroxyphenol methylase/3-demethylubiquinol 3-O-methyltransferase UbiG	1.499	0.584207	0.229169	0.731294	no	mRNA	15.19	19.39	18.47	8.94	24.29	42.53	17.6833	25.2533
VY92_RS04980	VY92_RS04980	TIGR01620 family protein	1.523	0.606952	0.229089	0.731294	no	mRNA	23.35	14.79	12.37	17.53	12.45	21.36	16.8367	17.1133
VY92_RS08325	VY92_RS08325	carbonate dehydratase	0.709	-0.497065	0.228864	0.731294	no	mRNA	48.96	16.18	13	7.54	11.9	19.25	26.0467	12.8967
VY92_RS09180	VY92_RS09180	class II glutamine amidotransferase	1.675	0.744293	0.230402	0.73297	no	mRNA	32.3	54.88	91.14	59.32	107.83	93.14	59.44	86.7633
sRNA0087			0.629	-0.668359	0.230065	0.73297	no	sRNA	272.39	233.11	426.57	61.51	190.28	270.96	310.69	174.25
VY92_RS10830	VY92_RS10830	phosphoglycerate dehydrogenase	1.544	0.626812	0.230998	0.733739	no	mRNA	79.24	33.44	21.62	10.23	70.7	93.3	44.7667	58.0767
VY92_RS10520	VY92_RS10520	peptidase M23	0.692	-0.53034	0.231403	0.733897	no	mRNA	140.93	47.18	26.44	16.19	43.24	43.76	71.5167	34.3967
VY92_RS00685	VY92_RS00685	DUF721 domain-containing protein	0.558	-0.840584	0.232761	0.736346	no	mRNA	26.41	8.81	7.61	0.64	4.23	16.71	14.2767	7.19333
VY92_RS08250	VY92_RS08250	thiamine biosynthesis protein	0.661	-0.596365	0.232886	0.736346	no	mRNA	56.84	17.72	8.42	5.77	14.84	17.11	27.66	12.5733
VY92_RS08340	VY92_RS08340	30S ribosomal protein S15	0.633	-0.659491	0.233255	0.73639	no	mRNA	135.05	24.56	22.92	8.87	30.49	39.95	60.8433	26.4367
VY92_RS02725	VY92_RS02725	hypothetical protein	0.673	-0.570492	0.239853	0.73768	no	mRNA	32.49	30.48	39.95	11.42	20.99	25.64	34.3067	19.35
VY92_RS09405	VY92_RS09405	DNA-binding transcriptional regulator KdgR	0.755	-0.406258	0.235488	0.73768	no	mRNA	176.62	62.56	54.46	24.09	63.86	76.05	97.88	54.6667
VY92_RS11870	VY92_RS11870	hypothetical protein	2.477	1.30842	0.240432	0.73768	no	mRNA	2.3	0.59	0.65	2.35	1.4	0.92	1.18	1.55667
VY92_RS05715	VY92_RS05715	bifunctional protein-disulfide isomerase/oxidoreductase DsbC	0.728	-0.457411	0.237953	0.73768	no	mRNA	47.77	20.09	24.1	8.32	13.44	31.84	30.6533	17.8667
VY92_RS11720	VY92_RS11720	hypothetical protein	1.867	0.90106	0.236374	0.73768	no	mRNA	6.35	1.61	2.48	4.04	2.7	5.74	3.48	4.16
VY92_RS02465	VY92_RS02465	inositol 2-dehydrogenase	1.599	0.677614	0.237675	0.73768	no	mRNA	51.13	77.34	93.02	82.69	89.45	110.46	73.83	94.2
VY92_RS12460	VY92_RS12460	LPS core heptose(II) kinase RfaY	0.555	-0.850078	0.240105	0.73768	no	mRNA	41.53	35.72	32.07	13.55	13.05	13.47	36.44	13.3567
VY92_RS01350	VY92_RS01350	thiol:disulfide interchange protein	1.364	0.448206	0.23937	0.73768	no	mRNA	41.97	13.11	12.54	10.36	24.15	32.78	22.54	22.43
VY92_RS12325	VY92_RS12325	hypothetical protein	0.685	-0.545429	0.238547	0.73768	no	mRNA	9.39	8.26	10.45	3.04	6.07	7.15	9.36667	5.42
VY92_RS06875	VY92_RS06875	lipopolysaccharide heptosyltransferase family protein	1.584	0.663189	0.240256	0.73768	no	mRNA	6.99	4.23	2.43	4.86	4.44	4.47	4.55	4.59
VY92_RS09185	VY92_RS09185	cell division protein FtsQ	0.687	-0.541757	0.238375	0.73768	no	mRNA	34.81	10.43	9.48	3.07	8.32	18.14	18.24	9.84333
VY92_RS02600	VY92_RS02600	anaerobic glycerol-3-phosphate dehydrogenase subunit C	1.893	0.920731	0.234968	0.73768	no	mRNA	30.83	173.47	170.74	191.39	185.89	216.02	125.013	197.767
VY92_RS03415	VY92_RS03415	DUF1738 domain-containing protein	0.695	-0.524456	0.234623	0.73768	no	mRNA	259.21	263.25	334.62	94.39	197.21	222.4	285.693	171.333
VY92_RS03055	VY92_RS03055	transcriptional regulator AsnC	0.702	-0.511061	0.236608	0.73768	no	mRNA	29.05	10.73	11.28	4.96	6.73	15.02	17.02	8.90333
VY92_RS12700	VY92_RS12700	hypothetical protein	1.498	0.583156	0.236513	0.73768	no	mRNA	284.47	238.23	282.28	273.25	252.78	358.07	268.327	294.7
VY92_RS05245	VY92_RS05245	HlyD family type I secretion periplasmic adaptor subunit	1.476	0.562152	0.238004	0.73768	no	mRNA	15.7	8.21	10.34	10.71	8.33	16.81	11.4167	11.95
VY92_RS09765	VY92_RS09765	tRNA cyclic N6-threonylcarbamoyladenosine(37) synthase TcdA	0.566	-0.820268	0.239141	0.73768	no	mRNA	16.89	3.9	1.89	0.72	2.77	5.95	7.56	3.14667
VY92_RS03490	VY92_RS03490	conjugative transfer ATPase	1.355	0.437921	0.234531	0.73768	no	mRNA	4.85	3.83	3.26	2.63	4.16	6.17	3.98	4.32
VY92_RS06335	VY92_RS06335	malate dehydrogenase	0.664	-0.590512	0.239803	0.73768	no	mRNA	125.88	33.31	25.08	8.08	37.95	45.78	61.4233	30.6033
VY92_RS02595	VY92_RS02595	glycerol-3-phosphate dehydrogenase subunit GlpB	1.833	0.874143	0.241626	0.738383	no	mRNA	64.98	342.15	352.26	327.99	430.6	467.08	253.13	408.557
VY92_RS11580	VY92_RS11580	50S ribosomal protein L15	1.514	0.598122	0.241105	0.738383	no	mRNA	1672.05	421.03	264.17	488.65	875.22	782.56	785.75	715.477
VY92_RS10725	VY92_RS10725	autotransporter domain-containing protein	1.675	0.744503	0.242087	0.738383	no	mRNA	9.3	11.82	5.85	11.76	7.25	11.82	8.99	10.2767
VY92_RS00750	VY92_RS00750	type II toxin-antitoxin system RelE/ParE family toxin	0.702	-0.510396	0.241937	0.738383	no	mRNA	281.22	247.12	326.88	68.49	204.84	268.71	285.073	180.68
VY92_RS01475	nusG	transcription termination/antitermination protein NusG	1.504	0.588991	0.243733	0.74231	no	mRNA	156.04	45.65	37.79	62.81	51.25	109.26	79.8267	74.44
VY92_RS01265	VY92_RS01265	23S rRNA pseudouridine(1911/1915/1917) synthase RluD	0.753	-0.409989	0.244414	0.742639	no	mRNA	219.37	128.47	115.33	31.73	102.6	167.55	154.39	100.627
VY92_RS07500	VY92_RS07500	ABC transporter ATP-binding protein	0.623	-0.681898	0.244597	0.742639	no	mRNA	5.9	2.48	2.09	0.36	1.9	3.09	3.49	1.78333
VY92_RS10600	VY92_RS10600	DUF2726 domain-containing protein	1.548	0.630468	0.244917	0.742639	no	mRNA	120.58	47.21	42.94	71.27	42.96	81.66	70.2433	65.2967
VY92_RS07845	VY92_RS07845	endonuclease III	0.584	-0.77679	0.24707	0.743479	no	mRNA	79.53	12.55	11.51	2.35	16.29	26.6	34.53	15.08
VY92_RS04260	VY92_RS04260	hypothetical protein	0.538	-0.893666	0.246152	0.743479	no	mRNA	9.48	1.87	2.59	1.09	1.12	2.94	4.64667	1.71667
VY92_RS05625	VY92_RS05625	tRNA lysidine(34) synthetase TilS	0.735	-0.444631	0.247348	0.743479	no	mRNA	260.65	181.3	179.73	42.88	131.71	239.71	207.227	138.1
VY92_RS10175	VY92_RS10175	hypothetical protein	0.746	-0.423464	0.246279	0.743479	no	mRNA	108.99	35.54	42.27	13.66	36.24	59.24	62.2667	36.38
VY92_RS09840	VY92_RS09840	type I methionyl aminopeptidase	0.757	-0.400938	0.246657	0.743479	no	mRNA	233.65	158.14	157.23	69.19	95.78	160.58	183.007	108.517
VY92_RS01285	VY92_RS01285	bifunctional UDP-N-acetylglucosamine diphosphorylase/glucosamine-1-phosphate N-acetyltransferase GlmU	1.267	0.34173	0.245681	0.743479	no	mRNA	88.41	37.93	36.13	27.07	59.47	66.59	54.1567	51.0433
VY92_RS02470	VY92_RS02470	pirin family protein	0.74	-0.435143	0.249252	0.744364	no	mRNA	130.57	82.27	116.32	33.32	83.28	85.2	109.72	67.2667
VY92_RS01250	VY92_RS01250	DUF535 domain-containing protein	1.554	0.636064	0.24822	0.744364	no	mRNA	243.44	99.29	67	136.26	78.21	166.51	136.577	126.993
VY92_RS11420	ulaD	3-dehydro-L-gulonate-6-phosphate decarboxylase UlaD	1.405	0.490655	0.249239	0.744364	no	mRNA	821.04	858.16	567.06	292.93	1028.17	1605.62	748.753	975.573
VY92_RS01100	VY92_RS01100	glycosyltransferase family 2 protein	1.352	0.435105	0.249439	0.744364	no	mRNA	413.28	327.32	379.28	253.93	406.62	571.73	373.293	410.76
VY92_RS09060	VY92_RS09060	sugar transporter	1.581	0.660808	0.248873	0.744364	no	mRNA	12.31	4.42	3.6	6.89	3.87	8.87	6.77667	6.54333
VY92_RS00580	VY92_RS00580	-	0.393	-1.34831	0.250774	0.74727	no	mRNA	31.88	22.72	19.74	0	4.44	26.06	24.78	10.1667
sRNA0069			0.472	-1.08368	0.251152	0.747322	no	sRNA	0	0	0	0	0	0	0	0
VY92_RS07980	VY92_RS07980	U32 family peptidase	0.642	-0.638495	0.252756	0.751015	no	mRNA	11.88	2.69	2.43	0.98	2.09	4.93	5.66667	2.66667
VY92_RS03215	VY92_RS03215	aspartate aminotransferase family protein	0.587	-0.769794	0.255055	0.75466	no	mRNA	46.37	7.46	3.87	1.97	9.62	11.61	19.2333	7.73333
VY92_RS02425	VY92_RS02425	EamA/RhaT family transporter	0.76	-0.395027	0.258795	0.75466	no	mRNA	71.43	49.13	49.81	14.12	37.38	61.66	56.79	37.72
VY92_RS04090	VY92_RS04090	hypothetical protein	1.545	0.627273	0.255127	0.75466	no	mRNA	9.65	2.91	2.72	2.87	6.43	7.48	5.09333	5.59333
VY92_RS08345	VY92_RS08345	hypothetical protein	1.542	0.624919	0.255149	0.75466	no	mRNA	18.36	14.94	14.76	18.6	12.82	19.08	16.02	16.8333
VY92_RS09455	VY92_RS09455	glycosyl hydrolase family 88	1.46	0.546011	0.257464	0.75466	no	mRNA	422.28	531.83	478.44	429.48	580.33	638.63	477.517	549.48
VY92_RS03690	VY92_RS03690	LysR family transcriptional regulator	0.726	-0.462582	0.260177	0.75466	no	mRNA	41.91	27.44	22.64	8.15	19.78	25.12	30.6633	17.6833
VY92_RS11925	VY92_RS11925	hypothetical protein	1.517	0.600771	0.259224	0.75466	no	mRNA	13.61	4.55	5.56	5.2	5.09	16.71	7.90667	9
VY92_RS03080	VY92_RS03080	DNA-3-methyladenine glycosylase I	0.723	-0.468749	0.257726	0.75466	no	mRNA	56.78	24.27	24.26	5.51	22.88	35.45	35.1033	21.28
VY92_RS07445	VY92_RS07445	YcgN family cysteine cluster protein	0.533	-0.90783	0.258747	0.75466	no	mRNA	7.42	2.32	6.82	0.6	1.54	5.93	5.52	2.69
VY92_RS11865	VY92_RS11865	hypothetical protein	1.517	0.600771	0.259224	0.75466	no	mRNA	13.61	4.55	5.56	5.2	5.09	16.71	7.90667	9
VY92_RS05055	VY92_RS05055	molecular chaperone DnaK	0.654	-0.612553	0.257544	0.75466	no	mRNA	449.55	331.79	167.4	135.95	154.54	103.28	316.247	131.257
VY92_RS00910	VY92_RS00910	lipoprotein NlpI	1.384	0.469212	0.259583	0.75466	no	mRNA	113.63	52.15	23.35	30.99	70.1	88.33	63.0433	63.14
VY92_RS08060	VY92_RS08060	LemA family protein	1.419	0.504795	0.260061	0.75466	no	mRNA	34.62	20.97	25.72	23	27.83	32.13	27.1033	27.6533
VY92_RS03720	VY92_RS03720	rod shape-determining protein MreC	1.443	0.529364	0.255951	0.75466	no	mRNA	5.85	2.78	1.59	1.62	3.7	6.01	3.40667	3.77667
VY92_RS09205	VY92_RS09205	rRNA maturation RNase YbeY	0.667	-0.584141	0.257709	0.75466	no	mRNA	293.88	216.63	222.55	26.35	199.5	240.27	244.353	155.373
VY92_RS11760	VY92_RS11760	addiction module antidote protein%2C HigA family	1.31	0.389747	0.257914	0.75466	no	mRNA	79.11	48	45.52	24.47	59.62	105.47	57.5433	63.1867
VY92_RS11335	VY92_RS11335	cell envelope integrity protein TolA	0.674	-0.568863	0.259687	0.75466	no	mRNA	38.68	8.98	6.89	3.14	10.2	12.66	18.1833	8.66667
VY92_RS06655	VY92_RS06655	fimbrial biogenesis outer membrane usher protein	1.375	0.459051	0.260868	0.755606	no	mRNA	5.38	4.28	3.29	3.16	3.7	7.08	4.31667	4.64667
VY92_RS01820	VY92_RS01820	acyl-CoA synthetase FdrA	1.446	0.531999	0.261864	0.75743	no	mRNA	47.22	36.85	36.83	38.62	42.38	42.52	40.3	41.1733
VY92_RS02120	VY92_RS02120	D-lyxose/D-mannose family sugar isomerase	1.683	0.751033	0.262474	0.758126	no	mRNA	220.65	437.68	706.13	557.01	666.83	652.21	454.82	625.35
VY92_RS10080	VY92_RS10080	single-stranded DNA-binding protein	1.319	0.399164	0.262836	0.758126	no	mRNA	40.89	34.05	28.96	17.46	43.87	53.66	34.6333	38.33
VY92_RS02060	VY92_RS02060	autotransporter outer membrane beta-barrel domain-containing protein	1.868	0.901717	0.263456	0.758295	no	mRNA	0.68	0.6	1.41	1.62	0.88	0.91	0.896667	1.13667
VY92_RS02015	VY92_RS02015	lipopolysaccharide heptosyltransferase RfaC	1.331	0.412662	0.263993	0.758295	no	mRNA	49.52	42.35	36.92	28.69	49.24	57.71	42.93	45.2133
VY92_RS03110	fis	DNA-binding transcriptional regulator Fis	0.707	-0.499741	0.263759	0.758295	no	mRNA	68.51	31.79	18.85	7.78	19.58	38.25	39.7167	21.87
VY92_RS08445	VY92_RS08445	replicative DNA helicase	0.751	-0.413203	0.264411	0.758441	no	mRNA	184.17	131.27	122.34	31.57	98.34	164.92	145.927	98.2767
VY92_RS06060	VY92_RS06060	LysR family transcriptional regulator	0.795	-0.331694	0.26569	0.761058	no	mRNA	93.36	51.87	58.35	20.29	47.26	64.5	67.86	44.0167
VY92_RS02375	VY92_RS02375	50S ribosomal protein L34	0.576	-0.795444	0.266699	0.762685	no	mRNA	610.26	73.03	49.25	17.13	105.24	151.84	244.18	91.4033
VY92_RS00690	VY92_RS00690	DUF2547 domain-containing protein	0.607	-0.719907	0.266995	0.762685	no	mRNA	119.77	93.37	66.14	4.35	57.63	106.75	93.0933	56.2433
VY92_RS03495	VY92_RS03495	TIGR03751 family conjugal transfer lipoprotein	1.858	0.893754	0.268216	0.764064	no	mRNA	2.69	3.8	6.46	6.72	5.97	4.91	4.31667	5.86667
VY92_RS01135	VY92_RS01135	ISC system 2Fe-2S type ferredoxin	0.786	-0.347893	0.268103	0.764064	no	mRNA	92.93	42.92	44.19	19.28	34.01	54.98	60.0133	36.09
VY92_RS08565	VY92_RS08565	malate permease	0.728	-0.457852	0.269485	0.765573	no	mRNA	238.92	254.73	207.24	53.29	183.26	230.93	233.63	155.827
VY92_RS01315	VY92_RS01315	30S ribosomal protein S20	0.661	-0.597145	0.269483	0.765573	no	mRNA	93.5	16.27	18.7	9.05	17.45	30.21	42.8233	18.9033
VY92_RS09560	VY92_RS09560	disulfide bond formation protein DsbB	0.707	-0.499788	0.270277	0.76569	no	mRNA	113.45	116.57	152.79	40.67	93.58	102.79	127.603	79.0133
VY92_RS01295	VY92_RS01295	exopolyphosphatase	0.809	-0.305896	0.275869	0.76569	no	mRNA	222.53	94.08	89.83	42.24	90.57	114.27	135.48	82.36
VY92_RS05895	VY92_RS05895	DUF3944 domain-containing protein	1.731	0.791341	0.273681	0.76569	no	mRNA	8.97	6.34	6.24	11.32	4.63	5.6	7.18333	7.18333
VY92_RS03070	VY92_RS03070	Putative Cytolethal distending toxin type IV subunit A	0.729	-0.456803	0.27461	0.76569	no	mRNA	201.4	62.92	55.03	35.82	44.3	74.38	106.45	51.5
VY92_RS05535	VY92_RS05535	DNA repair protein RecN	1.358	0.441133	0.272276	0.76569	no	mRNA	188.63	146.27	163.35	65.11	233.8	320.98	166.083	206.63
VY92_RS01185	VY92_RS01185	Cof-type HAD-IIB family hydrolase	1.437	0.522762	0.276181	0.76569	no	mRNA	11.54	6.85	8.67	8.17	8.96	10.72	9.02	9.28333
VY92_RS04715	VY92_RS04715	carboxymuconolactone decarboxylase family protein	0.626	-0.674971	0.274734	0.76569	no	mRNA	82.34	128.1	218.3	28.53	116.41	125.1	142.913	90.0133
VY92_RS08745	VY92_RS08745	valine--tRNA ligase	1.439	0.525158	0.274172	0.76569	no	mRNA	58.29	22.55	13.28	8.87	45.78	52.39	31.3733	35.68
VY92_RS03005	VY92_RS03005	Cof-type HAD-IIB family hydrolase	0.776	-0.365519	0.271077	0.76569	no	mRNA	856.31	591.48	569.58	165.11	507.7	684.42	672.457	452.41
VY92_RS10310	VY92_RS10310	hypothetical protein	0.471	-1.08538	0.272282	0.76569	no	mRNA	10.92	1.4	2.47	0	1.91	3.4	4.93	1.77
VY92_RS01500	VY92_RS01500	-	0.656	-0.609026	0.275875	0.76569	no	mRNA	1413.26	460.51	411.58	40.58	575.58	506.68	761.783	374.28
VY92_RS10790	VY92_RS10790	50S ribosomal protein L31	1.31	0.389427	0.272065	0.76569	no	mRNA	378.11	123.53	120.02	76.63	237.2	294.14	207.22	202.657
VY92_RS09095	VY92_RS09095	septal ring lytic transglycosylase RlpA family protein	1.438	0.52382	0.274011	0.76569	no	mRNA	17.22	11.97	15.31	13.31	13.96	20.39	14.8333	15.8867
VY92_RS07640	VY92_RS07640	phenylalanine--tRNA ligase subunit alpha	0.745	-0.424292	0.275778	0.76569	no	mRNA	611.99	356.79	277.34	84.2	222.05	503.5	415.373	269.917
VY92_RS10700	VY92_RS10700	galactose/methyl galactoside ABC transporter ATP-binding protein MglA	1.318	0.398487	0.276167	0.76569	no	mRNA	490.64	416.44	376.01	229.96	409.35	832.15	427.697	490.487
VY92_RS11320	VY92_RS11320	tol-pal system-associated acyl-CoA thioesterase	1.844	0.882539	0.271058	0.76569	no	mRNA	3.13	0.4	1.77	1.4	2.15	3.55	1.76667	2.36667
VY92_RS07315	VY92_RS07315	membrane protein	1.319	0.39952	0.27423	0.76569	no	mRNA	121.71	55.89	54.73	50.22	65.03	102.16	77.4433	72.47
VY92_RS03875	VY92_RS03875	YecA family protein	0.75	-0.414549	0.274604	0.76569	no	mRNA	347.53	101.51	106	47.16	89.92	168.74	185.013	101.94
VY92_RS05530	VY92_RS05530	30S ribosomal protein S6	0.726	-0.46243	0.278102	0.766659	no	mRNA	2906	1174.28	996.17	240.53	1240.55	1553.28	1692.15	1011.45
VY92_RS09745	VY92_RS09745	UDP-N-acetylmuramate:L-alanyl-gamma-D-glutamyl-meso-diaminopimelate ligase	0.632	-0.662764	0.278368	0.766659	no	mRNA	66.93	11.04	7.13	4.43	11.19	20.94	28.3667	12.1867
VY92_RS06740	VY92_RS06740	lipoprotein-releasing system ATP-binding protein LolD	0.647	-0.628735	0.277456	0.766659	no	mRNA	30.26	12.37	4.51	2	7.89	13.88	15.7133	7.92333
VY92_RS11550	VY92_RS11550	50S ribosomal protein L17	0.65	-0.621129	0.278381	0.766659	no	mRNA	235.72	57.88	30.84	12.53	60.61	80.56	108.147	51.2333
VY92_RS06885	VY92_RS06885	preprotein translocase	0.781	-0.35654	0.276994	0.766659	no	mRNA	38.35	26.04	25.34	10.46	17.77	28.45	29.91	18.8933
VY92_RS10800	VY92_RS10800	DUF1523 domain-containing protein	0.746	-0.423412	0.279085	0.767576	no	mRNA	145.06	75.72	117.63	41.48	64.11	90.94	112.803	65.51
VY92_RS01445	VY92_RS01445	50S ribosomal protein L10	0.72	-0.474702	0.281082	0.767969	no	mRNA	948.16	330.28	197.8	85.25	299.53	422.78	492.08	269.187
VY92_RS04970	VY92_RS04970	ABC transporter substrate-binding protein	0.772	-0.373917	0.280793	0.767969	no	mRNA	10.96	6.33	6.36	2.63	4.42	7.52	7.88333	4.85667
VY92_RS06490	VY92_RS06490	DNA topoisomerase III	0.647	-0.628059	0.280453	0.767969	no	mRNA	11.19	2.22	1.9	0.78	2.04	4.38	5.10333	2.4
VY92_RS05970	VY92_RS05970	fructosidase	0.758	-0.40043	0.279755	0.767969	no	mRNA	175.41	77.74	52.4	24.84	78.56	68.93	101.85	57.4433
VY92_RS00070	VY92_RS00070	nucleoside triphosphate pyrophosphohydrolase	0.533	-0.909131	0.28107	0.767969	no	mRNA	10.13	1.07	1.18	0.99	1.7	0.98	4.12667	1.22333
VY92_RS10240	VY92_RS10240	hypothetical protein	1.442	0.528058	0.283451	0.769922	no	mRNA	53.26	48.66	48.21	49.9	47.84	58.86	50.0433	52.2
VY92_RS01040	VY92_RS01040	phosphoethanolamine--lipid A transferase	0.645	-0.632982	0.282173	0.769922	no	mRNA	79.05	11.83	9.4	6.68	16.11	17.9	33.4267	13.5633
VY92_RS00290	VY92_RS00290	hypothetical protein	0.757	-0.401997	0.283178	0.769922	no	mRNA	79.28	62.34	53.72	23.82	35.15	58.55	65.1133	39.1733
VY92_RS08235	VY92_RS08235	excinuclease ABC subunit UvrC	0.695	-0.524765	0.283655	0.769922	no	mRNA	15.83	3.96	3.03	1.65	3.64	5.88	7.60667	3.72333
VY92_RS04885	VY92_RS04885	ribose-phosphate pyrophosphokinase	1.476	0.561747	0.282642	0.769922	no	mRNA	213.66	57.63	32.15	32.52	112.33	187.75	101.147	110.867
VY92_RS04100	VY92_RS04100	type II toxin-antitoxin system HicB family antitoxin	0.736	-0.442796	0.284201	0.770201	no	mRNA	737.43	817.05	757.01	205.32	578.05	757.99	770.497	513.787
VY92_RS04355	VY92_RS04355	phage repressor protein CI	0.771	-0.375277	0.284502	0.770201	no	mRNA	34.38	17.68	17.22	7.62	12.98	20.6	23.0933	13.7333
VY92_RS00030	VY92_RS00030	MarC family protein	0.7	-0.514393	0.287638	0.772668	no	mRNA	84.99	20.17	18.61	12.93	17.85	23.96	41.2567	18.2467
VY92_RS09900	VY92_RS09900	YihA family ribosome biogenesis GTP-binding protein	0.739	-0.435822	0.288003	0.772668	no	mRNA	163.05	81.93	133.75	37.55	61.33	139.46	126.243	79.4467
VY92_RS10695	VY92_RS10695	galactose/methyl galactoside ABC transporter permease MglC	1.415	0.501037	0.286624	0.772668	no	mRNA	155.9	234.23	186.07	139.7	215.36	357.63	192.067	237.563
VY92_RS11605	VY92_RS11605	30S ribosomal protein S8	0.626	-0.675528	0.285848	0.772668	no	mRNA	531.55	114.18	84.31	16.34	147.45	186.35	243.347	116.713
VY92_RS10505	VY92_RS10505	5'/3'-nucleotidase SurE	0.757	-0.401531	0.287223	0.772668	no	mRNA	23.69	15.28	14.11	3.86	12.79	17.61	17.6933	11.42
VY92_RS00045	VY92_RS00045	UTP--glucose-1-phosphate uridylyltransferase	1.374	0.458873	0.28781	0.772668	no	mRNA	46.66	24.51	21.12	25.27	25.02	35.36	30.7633	28.55
VY92_RS00275	VY92_RS00275	F0F1 ATP synthase subunit B	1.288	0.365422	0.288025	0.772668	no	mRNA	469.99	285.56	283.11	222.24	353.97	413.57	346.22	329.927
VY92_RS01985	VY92_RS01985	DeoR/GlpR transcriptional regulator	0.713	-0.488393	0.290385	0.77799	no	mRNA	396.55	378.73	460.45	83.44	341.01	410.53	411.91	278.327
VY92_RS06635	VY92_RS06635	DUF459 domain-containing protein	1.402	0.487596	0.29168	0.780451	no	mRNA	10.3	4.48	4.54	5.38	5.62	7.24	6.44	6.08
sRNA0088			1.503	0.58781	0.293797	0.785102	no	sRNA	0	0	0	7575.44	0	0	0	2525.15
VY92_RS01690	VY92_RS01690	RNA polymerase sigma factor RpoE	0.707	-0.501111	0.305551	0.786083	no	mRNA	140.71	39.57	55.95	31.97	27.49	46.49	78.7433	35.3167
VY92_RS05550	VY92_RS05550	ROK family transcriptional regulator	1.261	0.334912	0.30119	0.786083	no	mRNA	130.72	84.05	81.92	60.83	89.47	141.23	98.8967	97.1767
VY92_RS00060	VY92_RS00060	alanine--tRNA ligase	0.77	-0.377794	0.302349	0.786083	no	mRNA	215.69	82.33	69.89	25.49	77.27	122.43	122.637	75.0633
VY92_RS05095	VY92_RS05095	transporter	1.54	0.622899	0.304578	0.786083	no	mRNA	122.77	384.75	268.63	204.95	433.87	461.02	258.717	366.613
VY92_RS11065	VY92_RS11065	ribosomal-protein-alanine N-acetyltransferase RimI	1.656	0.727644	0.297909	0.786083	no	mRNA	8.22	8.2	5.48	10.45	5.72	6.22	7.3	7.46333
VY92_RS11610	VY92_RS11610	30S ribosomal protein S14	0.666	-0.585855	0.29952	0.786083	no	mRNA	2207.97	520.24	311.68	107.55	583.83	803.22	1013.3	498.2
VY92_RS00095	VY92_RS00095	sodium:solute symporter family protein	1.401	0.486159	0.303657	0.786083	no	mRNA	16.9	18.91	20.95	15.46	22.75	26.36	18.92	21.5233
VY92_RS02040	VY92_RS02040	30S ribosomal protein S21	0.615	-0.700358	0.303694	0.786083	no	mRNA	389.98	42.46	34.27	24.32	49.55	102.89	155.57	58.92
VY92_RS04605	VY92_RS04605	bis(5'-nucleosyl)-tetraphosphatase (symmetrical)	0.699	-0.516778	0.302935	0.786083	no	mRNA	18.47	11.21	9.4	1.48	10.95	11.52	13.0267	7.98333
VY92_RS08370	VY92_RS08370	crossover junction endodeoxyribonuclease RuvC	0.706	-0.502648	0.302274	0.786083	no	mRNA	35.17	12.13	7.11	3.45	10.12	14.75	18.1367	9.44
VY92_RS00845	VY92_RS00845	DNA utilization protein GntX	0.67	-0.578166	0.298233	0.786083	no	mRNA	70.73	62.97	115.08	36.95	41.22	53.2	82.9267	43.79
VY92_RS08105	VY92_RS08105	hypothetical protein	0.654	-0.613045	0.299486	0.786083	no	mRNA	174.64	244.08	404.85	62.37	246.04	210.26	274.523	172.89
VY92_RS09850	VY92_RS09850	glutamate-1-semialdehyde-2%2C1-aminomutase	0.658	-0.604013	0.296353	0.786083	no	mRNA	132.9	22.53	20.8	7.58	37.6	35.81	58.7433	26.9967
VY92_RS12220	VY92_RS12220	glycosyltransferase family 2 protein	1.516	0.599985	0.301472	0.786083	no	mRNA	53.9	18.67	11.87	27.27	17.26	28.24	28.1467	24.2567
VY92_RS09220	VY92_RS09220	16S rRNA (cytosine(1402)-N(4))-methyltransferase	0.757	-0.402472	0.304813	0.786083	no	mRNA	548.29	386.34	263.48	76.1	333.49	372.49	399.37	260.693
VY92_RS07165	VY92_RS07165	hypothetical protein	1.994	0.995631	0.299625	0.786083	no	mRNA	1.05	1.08	2.09	3.03	0.8	1.54	1.40667	1.79
VY92_RS04385	VY92_RS04385	7-carboxy-7-deazaguanine synthase QueE	1.295	0.372804	0.305463	0.786083	no	mRNA	63.38	34.04	39.18	16.27	57.25	78.6	45.5333	50.7067
VY92_RS03960	VY92_RS03960	TatD family deoxyribonuclease	1.295	0.37299	0.297804	0.786083	no	mRNA	77.04	62.26	42.14	27.1	84.83	82.69	60.48	64.8733
VY92_RS01405	VY92_RS01405	hypothetical protein	0.617	-0.695754	0.297318	0.786083	no	mRNA	44.19	13.66	18.69	1.79	11.3	26.5	25.5133	13.1967
VY92_RS08685	VY92_RS08685	hypothetical protein	1.726	0.78772	0.300281	0.786083	no	mRNA	5.76	0.93	2.05	2.16	1.94	6.55	2.91333	3.55
VY92_RS06470	VY92_RS06470	peroxiredoxin	0.786	-0.347838	0.29471	0.786083	no	mRNA	2452.62	1240.16	1229.97	469.4	1381.7	1117.5	1640.92	989.533
VY92_RS05005	VY92_RS05005	aminoacyl-tRNA hydrolase	0.63	-0.667284	0.30455	0.786083	no	mRNA	25.1	6.26	3.08	1.43	4.78	9.6	11.48	5.27
VY92_RS04460	VY92_RS04460	DNA ligase	0.599	-0.740065	0.297021	0.786083	no	mRNA	8.56	12.39	25.46	7.52	5.52	9.26	15.47	7.43333
VY92_RS04285	VY92_RS04285	terminase	0.646	-0.62953	0.299077	0.786083	no	mRNA	3.72	0.98	0.72	0.51	0.78	1.06	1.80667	0.783333
VY92_RS12335	VY92_RS12335	hypothetical protein	1.587	0.666574	0.303639	0.786083	no	mRNA	3.07	2.97	2.41	3.86	1.67	3.2	2.81667	2.91
VY92_RS11095	VY92_RS11095	hypothetical protein	1.452	0.537549	0.299093	0.786083	no	mRNA	6.73	2.87	2.4	2.37	5	5.39	4	4.25333
VY92_RS08280	VY92_RS08280	hydroxyethylthiazole kinase	0.745	-0.424546	0.303428	0.786083	no	mRNA	136.57	158.94	139.76	46.64	106.67	129.68	145.09	94.33
VY92_RS11785	VY92_RS11785	adenine methyltransferase	1.397	0.482334	0.303554	0.786083	no	mRNA	7.98	4.6	6.41	3.81	8.36	9.05	6.33	7.07333
VY92_RS04025	VY92_RS04025	DUF1073 domain-containing protein	1.403	0.488147	0.30069	0.786083	no	mRNA	4.17	1.91	1.17	1.27	2.76	3.55	2.41667	2.52667
VY92_RS05300	VY92_RS05300	hypothetical protein	1.734	0.793808	0.29816	0.786083	no	mRNA	12.87	5.53	9.52	10.85	10.46	9.29	9.30667	10.2
VY92_RS02110	VY92_RS02110	Hsp33 family molecular chaperone HslO	0.817	-0.291151	0.306191	0.786752	no	mRNA	87.01	50.96	42.22	20.44	41.63	51.88	60.0633	37.9833
VY92_RS00665	VY92_RS00665	type IV pilus secretin PilQ	1.611	0.68789	0.307781	0.787775	no	mRNA	5.25	4.97	6.57	8.01	3.64	6.57	5.59667	6.07333
VY92_RS02730	VY92_RS02730	argininosuccinate lyase	0.754	-0.407252	0.30961	0.787775	no	mRNA	262.07	183.9	163.36	39.54	183.98	177.81	203.11	133.777
VY92_RS08320	VY92_RS08320	inorganic phosphate transporter	0.69	-0.535956	0.310059	0.787775	no	mRNA	94.67	19.23	15.58	7.79	28.16	24.5	43.16	20.15
VY92_RS10730	pflA	pyruvate formate lyase 1-activating protein	1.386	0.470598	0.310393	0.787775	no	mRNA	67.3	25.98	22.51	31.06	30.75	39.17	38.5967	33.66
VY92_RS10455	VY92_RS10455	competence protein ComE	1.859	0.89425	0.309594	0.787775	no	mRNA	47.68	59.08	142.13	168.86	52.92	61.92	82.9633	94.5667
VY92_RS00050	VY92_RS00050	phosphomannomutase/phosphoglucomutase	1.473	0.558982	0.309234	0.787775	no	mRNA	414.35	322.23	329.89	401.07	258.35	389.61	355.49	349.677
VY92_RS05580	VY92_RS05580	SPFH/Band 7/PHB domain protein	0.693	-0.529859	0.310156	0.787775	no	mRNA	275.64	291.88	459	134.3	239.41	216.94	342.173	196.883
VY92_RS01525	VY92_RS01525	3-deoxy-D-manno-octulosonic acid transferase	1.347	0.429784	0.308633	0.787775	no	mRNA	40.86	39.22	29.65	13.47	55.24	65.82	36.5767	44.8433
VY92_RS04030	VY92_RS04030	hypothetical protein	1.318	0.398832	0.310262	0.787775	no	mRNA	11	6.63	7.08	5.26	8.61	11.35	8.23667	8.40667
VY92_RS05350	VY92_RS05350	hypothetical protein	1.587	0.666289	0.310127	0.787775	no	mRNA	9.31	9.7	13.15	13.81	7.38	16.02	10.72	12.4033
VY92_RS04485	VY92_RS04485	prolipoprotein diacylglyceryl transferase	1.275	0.350287	0.310864	0.788003	no	mRNA	79.58	49.44	27.49	22.56	58.24	77.08	52.17	52.6267
VY92_RS04825	VY92_RS04825	NAD(P)-dependent oxidoreductase	1.231	0.299496	0.311547	0.788769	no	mRNA	166.58	89.54	99.15	51.43	122.75	187.71	118.423	120.63
VY92_RS01345	VY92_RS01345	DUF413 domain-containing protein	0.66	-0.600523	0.31297	0.791225	no	mRNA	108.75	26.22	29.32	4.02	40.07	41.03	54.7633	28.3733
VY92_RS05015	VY92_RS05015	RnfH family protein	0.643	-0.637026	0.313516	0.791225	no	mRNA	99.46	28.54	14.37	3.55	30.14	36.46	47.4567	23.3833
VY92_RS04275	VY92_RS04275	phage major capsid protein%2C P2 family	0.66	-0.599556	0.313663	0.791225	no	mRNA	29.04	4.92	3.99	3.36	5.24	6.64	12.65	5.08
VY92_RS10465	VY92_RS10465	YggW family oxidoreductase	0.739	-0.436055	0.317389	0.795777	no	mRNA	402.01	185.68	109.91	38.63	138.53	248.69	232.533	141.95
VY92_RS07690	VY92_RS07690	exodeoxyribonuclease V subunit beta	1.292	0.36973	0.316867	0.795777	no	mRNA	48.5	24.14	17.02	10.16	33.31	52.11	29.8867	31.86
VY92_RS06945	VY92_RS06945	ATPase	0.751	-0.412981	0.317303	0.795777	no	mRNA	5.91	3.19	2.73	0.88	2.74	3.59	3.94333	2.40333
VY92_RS02080	VY92_RS02080	hypothetical protein	0.761	-0.393644	0.316186	0.795777	no	mRNA	112.17	88.03	73.39	19.13	62.04	105.64	91.1967	62.27
VY92_RS09715	VY92_RS09715	outer membrane lipid asymmetry maintenance protein MlaD	0.71	-0.49373	0.316666	0.795777	no	mRNA	124.52	30.96	26.52	14.97	40.99	28.25	60.6667	28.07
VY92_RS06145	VY92_RS06145	protein translocase subunit SecD	0.733	-0.447652	0.317852	0.795976	no	mRNA	223.46	66.22	45.15	21.64	59.53	102.09	111.61	61.0867
VY92_RS04475	VY92_RS04475	tRNA adenosine(34) deaminase TadA	1.364	0.447835	0.318853	0.796616	no	mRNA	72.92	31.35	14.14	14.93	44.76	62.06	39.47	40.5833
VY92_RS11655	VY92_RS11655	IS4 family transposase	2.121	1.08445	0.318877	0.796616	no	mRNA	1.1	0	0.93	1.14	0.48	1.09	0.676667	0.903333
VY92_RS03205	VY92_RS03205	tRNA (guanosine(46)-N7)-methyltransferase TrmB	0.735	-0.443954	0.319263	0.796619	no	mRNA	123.97	41.89	26.42	14.62	27.95	62.56	64.0933	35.0433
VY92_RS09400	VY92_RS09400	sugar kinase	1.357	0.440546	0.319738	0.796844	no	mRNA	71.68	79.11	80.55	43.02	123.28	106.66	77.1133	90.9867
VY92_RS09985	VY92_RS09985	YqgE/AlgH family protein	0.807	-0.308977	0.32032	0.797336	no	mRNA	212.8	104.6	105.6	37.81	85.95	155.33	141	93.03
VY92_RS12580	VY92_RS12580	DUF2570 domain-containing protein	3.538	1.82307	0.320714	0.797358	no	mRNA	2.33	0	0	0	3.13	1.96	0.776667	1.69667
VY92_RS03570	VY92_RS03570	TIGR03759 family integrating conjugative element protein	0.623	-0.683325	0.32127	0.797782	no	mRNA	2.11	2.51	3.19	0.89	1.35	1.95	2.60333	1.39667
VY92_RS08160	VY92_RS08160	alanine:cation symporter family protein	1.453	0.538992	0.32414	0.79821	no	mRNA	165.78	42.54	23.63	53.42	72.86	71.29	77.3167	65.8567
VY92_RS11615	VY92_RS11615	50S ribosomal protein L5	0.71	-0.494988	0.323056	0.79821	no	mRNA	823.11	198.09	127.32	66.94	203.56	309.21	382.84	193.237
VY92_RS03850	VY92_RS03850	ATPase	1.599	0.677478	0.32391	0.79821	no	mRNA	3.8	5.74	10.99	8.47	6.85	11.48	6.84333	8.93333
sRNA0112			0.642	-0.639425	0.323294	0.79821	no	sRNA	225.94	311.43	100.66	33.36	111.51	196.41	212.677	113.76
VY92_RS08215	VY92_RS08215	oxidoreductase	0.763	-0.389874	0.321979	0.79821	no	mRNA	76.64	25.35	18.24	10.74	23.94	30.24	40.0767	21.64
VY92_RS11730	VY92_RS11730	hypothetical protein	1.504	0.588785	0.322696	0.79821	no	mRNA	3	1.34	2.26	2.39	1.74	2.65	2.2	2.26
VY92_RS11345	VY92_RS11345	peptidoglycan-associated lipoprotein Pal	0.789	-0.342526	0.323563	0.79821	no	mRNA	5201.57	3706.48	3861.96	1626.38	2784.52	3444.52	4256.67	2618.47
VY92_RS11285	VY92_RS11285	DUF615 domain-containing protein	1.483	0.568362	0.325072	0.798606	no	mRNA	78.72	19.57	14.66	29.8	20.19	49.1	37.65	33.03
VY92_RS10840	VY92_RS10840	hypothetical protein	0.763	-0.390316	0.324811	0.798606	no	mRNA	17.32	8.63	9.71	3.89	7.13	10.12	11.8867	7.04667
VY92_RS07490	VY92_RS07490	protease HtpX	0.732	-0.44971	0.32695	0.801319	no	mRNA	188.41	168.85	143.77	67.14	125.42	81.19	167.01	91.25
VY92_RS08690	VY92_RS08690	antibiotic biosynthesis monooxygenase	0.687	-0.54154	0.326918	0.801319	no	mRNA	34.02	13.32	6.42	2.03	11.66	15.48	17.92	9.72333
VY92_RS00360	VY92_RS00360	tRNA threonylcarbamoyladenosine biosynthesis protein RimN	1.327	0.408296	0.329149	0.803418	no	mRNA	99.27	63.53	45.71	20.03	92.13	130.89	69.5033	81.0167
VY92_RS07530	VY92_RS07530	preQ(1) synthase	0.774	-0.369618	0.32972	0.803418	no	mRNA	50.81	22.77	24.01	6.21	24.74	31.84	32.53	20.93
VY92_RS07485	VY92_RS07485	DNA polymerase IV	1.283	0.359001	0.328374	0.803418	no	mRNA	14.41	11.4	10.34	6.93	11.93	19.34	12.05	12.7333
sRNA0039			1.48	0.565863	0.329747	0.803418	no	sRNA	44.66	42.36	34.96	34.47	37.02	55.45	40.66	42.3133
VY92_RS08790	VY92_RS08790	tautomerase family protein	2.062	1.04389	0.329671	0.803418	no	mRNA	5.36	0.31	0.35	1.44	2.26	3.63	2.00667	2.44333
VY92_RS02610	VY92_RS02610	intramembrane serine protease GlpG	1.239	0.308919	0.33235	0.808811	no	mRNA	54.24	25.89	22.02	18.7	29.39	45.63	34.05	31.24
VY92_RS01235	VY92_RS01235	P-II family nitrogen regulator	0.694	-0.527328	0.33302	0.809233	no	mRNA	579.47	200.52	127.38	29.41	243.56	219.85	302.457	164.273
VY92_RS04950	VY92_RS04950	ABC transporter ATP-binding protein	0.805	-0.313535	0.333696	0.809233	no	mRNA	34.94	22.11	17.56	7.44	16.18	25	24.87	16.2067
VY92_RS05360	VY92_RS05360	acyl carrier protein	0.753	-0.409152	0.333398	0.809233	no	mRNA	267.39	125.06	118.08	70.75	67.63	122.58	170.177	86.9867
VY92_RS06860	VY92_RS06860	excinuclease ABC subunit B	0.797	-0.328123	0.336076	0.81122	no	mRNA	59.71	21.52	21.68	8.33	21.83	33.84	34.3033	21.3333
VY92_RS08435	VY92_RS08435	glucose-6-phosphate isomerase	0.799	-0.324285	0.336055	0.81122	no	mRNA	769.48	537.83	566.24	220.98	492.83	483.35	624.517	399.053
VY92_RS04985	VY92_RS04985	hypothetical protein	1.461	0.546581	0.335878	0.81122	no	mRNA	30.31	18.87	20.47	25.75	14.33	25.78	23.2167	21.9533
VY92_RS06940	VY92_RS06940	VWA domain-containing protein	1.775	0.827867	0.336082	0.81122	no	mRNA	1.07	0.31	0.63	1.06	0.49	0.48	0.67	0.676667
VY92_RS02710	VY92_RS02710	hypothetical protein	1.331	0.412666	0.340639	0.812774	no	mRNA	310.3	259.21	302.68	119.76	488.37	424.6	290.73	344.243
sRNA0116			0.676	-0.565887	0.344372	0.812774	no	sRNA	2478.73	693.15	506.16	58.27	529.04	1216.61	1226.01	601.307
VY92_RS11995	VY92_RS11995	hypothetical protein	1.721	0.783609	0.339377	0.812774	no	mRNA	6.36	4.59	5.25	9.23	2.56	3.82	5.4	5.20333
VY92_RS08580	VY92_RS08580	sugar ABC transporter permease	1.495	0.579833	0.341267	0.812774	no	mRNA	8.91	19.2	22.75	13.82	28.53	25.54	16.9533	22.63
VY92_RS07115	VY92_RS07115	fimbrial biogenesis outer membrane usher protein	1.29	0.366987	0.341146	0.812774	no	mRNA	4.84	3.6	3.38	2.51	3.51	6.23	3.94	4.08333
VY92_RS06700	VY92_RS06700	TIGR01666 family membrane protein	1.324	0.404493	0.338531	0.812774	no	mRNA	6.48	3.05	2.31	2.75	2.98	5.35	3.94667	3.69333
VY92_RS08920	VY92_RS08920	hypothetical protein	0.456	-1.13446	0.342754	0.812774	no	mRNA	1.16	0.5	0.44	0.36	0.12	0.1	0.7	0.193333
VY92_RS03220	VY92_RS03220	diaminobutyrate--2-oxoglutarate transaminase	0.648	-0.625859	0.339584	0.812774	no	mRNA	48.42	8.25	4.13	3.06	7.54	16.41	20.2667	9.00333
VY92_RS03925	VY92_RS03925	bifunctional demethylmenaquinone methyltransferase/2-methoxy-6-polyprenyl-1%2C4-benzoquinol methylase UbiE	1.208	0.272605	0.341506	0.812774	no	mRNA	110.76	60.77	45.28	31.72	75.95	96.76	72.27	68.1433
VY92_RS11190	VY92_RS11190	AI-2E family transporter	0.705	-0.504601	0.34261	0.812774	no	mRNA	22.4	12.19	20.58	9.05	7.52	10.91	18.39	9.16
VY92_RS10300	VY92_RS10300	ShlB/FhaC/HecB family hemolysin secretion/activation protein	0.805	-0.313001	0.344575	0.812774	no	mRNA	180.96	122.48	115.93	36.68	118.8	130.8	139.79	95.4267
VY92_RS07725	VY92_RS07725	macrodomain Ter protein MatP	0.785	-0.350078	0.343836	0.812774	no	mRNA	76.54	45.44	55.21	19.83	32.11	61.71	59.0633	37.8833
VY92_RS08350	VY92_RS08350	GntP family permease	0.589	-0.762667	0.342846	0.812774	no	mRNA	93.98	646.71	813.8	183.44	394.56	275.44	518.163	284.48
VY92_RS06625	VY92_RS06625	GTP cyclohydrolase I FolE	0.664	-0.590029	0.343688	0.812774	no	mRNA	54.66	9.06	11.09	3.58	7.38	26.68	24.9367	12.5467
VY92_RS00960	VY92_RS00960	5-dehydro-2-deoxygluconokinase	1.525	0.608566	0.343753	0.812774	no	mRNA	11.91	18.88	26.56	23.14	21.89	22.03	19.1167	22.3533
VY92_RS05380	VY92_RS05380	phosphate acyltransferase PlsX	0.628	-0.670415	0.344043	0.812774	no	mRNA	105.6	16.64	8.21	4.34	16.26	38.32	43.4833	19.64
VY92_RS05935	VY92_RS05935	RNA chaperone Hfq	0.759	-0.398611	0.342132	0.812774	no	mRNA	2460.82	599.92	640.5	286.35	556.01	1155.79	1233.75	666.05
VY92_RS09825	VY92_RS09825	penicillin-binding protein 1B	0.742	-0.430189	0.33959	0.812774	no	mRNA	17.22	5.72	4.59	1.54	5.38	9.19	9.17667	5.37
VY92_RS00915	VY92_RS00915	DEAD/DEAH box helicase	1.44	0.525717	0.34314	0.812774	no	mRNA	236.68	71.85	34.94	29.15	156.66	188.6	114.49	124.803
VY92_RS05975	VY92_RS05975	aminoimidazole riboside kinase	0.779	-0.360791	0.338946	0.812774	no	mRNA	353.71	127.13	87.79	53.18	125.34	132.6	189.543	103.707
VY92_RS03945	VY92_RS03945	twin-arginine translocase subunit TatB	1.43	0.51596	0.347394	0.813494	no	mRNA	718.18	192.09	100.75	90.1	383.51	608.41	337.007	360.673
VY92_RS05440	VY92_RS05440	IS1595 family transposase	0.773	-0.372375	0.345417	0.813494	no	mRNA	51.86	22.85	19.41	11.44	13.38	27.85	31.3733	17.5567
VY92_RS10435	VY92_RS10435	bile acid:sodium symporter family protein	1.222	0.289023	0.347988	0.813494	no	mRNA	162.68	107.06	88.78	66.82	126.98	141.88	119.507	111.893
VY92_RS02550	VY92_RS02550	AI-2E family transporter	0.816	-0.292777	0.347902	0.813494	no	mRNA	353.1	243.6	207.99	72.98	197.48	289.29	268.23	186.583
VY92_RS06665	VY92_RS06665	hypothetical protein	1.269	0.344185	0.346586	0.813494	no	mRNA	354.8	326.4	305.6	190.42	342.25	524.37	328.933	352.347
VY92_RS05255	VY92_RS05255	EEP domain-containing protein	1.363	0.447309	0.346683	0.813494	no	mRNA	46.09	33.43	28	9.23	58.61	66	35.84	44.6133
VY92_RS07895	VY92_RS07895	ribonuclease D	0.773	-0.371899	0.348023	0.813494	no	mRNA	14.84	5.93	4.85	2.97	4.55	6.65	8.54	4.72333
VY92_RS10355	VY92_RS10355	ribosome biogenesis GTPase Der	1.23	0.299005	0.346184	0.813494	no	mRNA	349.42	184.52	136.81	82.85	254.35	330.08	223.583	222.427
VY92_RS03485	VY92_RS03485	hypothetical protein	1.692	0.758782	0.35238	0.814872	no	mRNA	2.42	1.23	2.7	1.05	3.68	4.5	2.11667	3.07667
VY92_RS06985	VY92_RS06985	phosphohistidine phosphatase SixA	1.334	0.415236	0.351585	0.814872	no	mRNA	20.5	12.84	7.35	8.83	13.95	16.4	13.5633	13.06
VY92_RS07095	VY92_RS07095	LPS export ABC transporter permease LptG	1.346	0.428274	0.350433	0.814872	no	mRNA	27.14	9.49	6.29	6.03	10.84	26.89	14.3067	14.5867
VY92_RS09425	VY92_RS09425	tagatose-bisphosphate aldolase subunit KbaZ	1.41	0.496023	0.352485	0.814872	no	mRNA	166.57	287.76	236.81	195.24	322.52	280.55	230.38	266.103
VY92_RS10615	VY92_RS10615	uracil phosphoribosyltransferase	0.721	-0.471373	0.353688	0.814872	no	mRNA	320.29	65.9	54.62	43.39	69.93	81.72	146.937	65.0133
VY92_RS08190	VY92_RS08190	hypothetical protein	0.699	-0.516092	0.352659	0.814872	no	mRNA	95.77	116.9	191.64	52.95	87.4	101.84	134.77	80.73
VY92_RS01635	VY92_RS01635	HU family DNA-binding protein	0.802	-0.319067	0.358387	0.814872	no	mRNA	1911.68	1138.83	1159.75	298.81	1178.22	1404.37	1403.42	960.467
VY92_RS11195	VY92_RS11195	arginine ABC transporter ATP-binding protein ArtP	0.771	-0.376113	0.352073	0.814872	no	mRNA	32.72	12.05	11.93	6.93	8.79	15.15	18.9	10.29
VY92_RS08055	VY92_RS08055	membrane protein	0.795	-0.330669	0.35699	0.814872	no	mRNA	60.35	24.05	24.14	8.74	24.74	33.53	36.18	22.3367
VY92_RS07005	VY92_RS07005	transcription antitermination factor NusB	0.666	-0.586034	0.355334	0.814872	no	mRNA	82.08	11.73	10.98	5.31	13.44	29.35	34.93	16.0333
VY92_RS03100	VY92_RS03100	pseudouridine synthase	1.336	0.418417	0.356146	0.814872	no	mRNA	47.8	40.01	50.2	35.86	42.23	67.88	46.0033	48.6567
VY92_RS00860	VY92_RS00860	DUF2322 domain-containing protein	0.675	-0.567433	0.349729	0.814872	no	mRNA	92.05	70.27	49.61	4.44	56.27	76.06	70.6433	45.59
VY92_RS09555	VY92_RS09555	membrane protein	0.753	-0.408437	0.358843	0.814872	no	mRNA	19.42	7.16	6.45	2.04	7.13	10.33	11.01	6.5
VY92_RS09975	VY92_RS09975	potassium transporter	0.758	-0.400399	0.3587	0.814872	no	mRNA	140.77	65.33	46.84	13.23	70.33	73.71	84.3133	52.4233
VY92_RS11450	VY92_RS11450	IS3 family transposase	1.422	0.507687	0.354761	0.814872	no	mRNA	37.73	28.63	24.56	29.29	15.51	47.09	30.3067	30.63
VY92_RS00265	VY92_RS00265	F0F1 ATP synthase subunit alpha	1.186	0.246448	0.357572	0.814872	no	mRNA	1178.69	664.55	551.42	336.59	816.39	1133.06	798.22	762.013
VY92_RS07270	gabD	NAD-dependent succinate-semialdehyde dehydrogenase	1.358	0.441363	0.351095	0.814872	no	mRNA	123.69	140.55	138.46	113.15	149.59	165.69	134.233	142.81
VY92_RS05435	VY92_RS05435	peptidylprolyl isomerase	0.775	-0.366898	0.357963	0.814872	no	mRNA	537.25	273.69	156.99	72.77	272.68	226.52	322.643	190.657
sRNA0090			1.477	0.562759	0.358541	0.814872	no	sRNA	0	0	0	0	0	0	0	0
VY92_RS03305	VY92_RS03305	carbohydrate kinase	1.342	0.424355	0.354427	0.814872	no	mRNA	19.88	24.92	26.26	13.06	30.21	44.43	23.6867	29.2333
VY92_RS05375	VY92_RS05375	ketoacyl-ACP synthase III	0.68	-0.557429	0.357064	0.814872	no	mRNA	95.92	18.89	10.41	5.79	20.62	33.77	41.74	20.06
VY92_RS00310	VY92_RS00310	cell division protein ZapB	0.659	-0.601578	0.353988	0.814872	no	mRNA	52.66	23.85	39.12	17.13	12.14	19.67	38.5433	16.3133
VY92_RS04040	VY92_RS04040	DUF2213 domain-containing protein	1.281	0.357757	0.358411	0.814872	no	mRNA	16.32	6.57	7.37	6.16	7.84	14.49	10.0867	9.49667
VY92_RS01015	VY92_RS01015	rhodanese-like domain-containing protein	0.694	-0.52649	0.35709	0.814872	no	mRNA	161.79	37.38	35.78	11.07	25.77	92.06	78.3167	42.9667
VY92_RS07745	VY92_RS07745	hypothetical protein	0.69	-0.53454	0.353565	0.814872	no	mRNA	29.16	4.95	3.8	2.78	5.64	8.61	12.6367	5.67667
VY92_RS07355	VY92_RS07355	replication-associated recombination protein A	1.336	0.418455	0.350684	0.814872	no	mRNA	100.62	45.5	37.77	48.32	40.23	73.64	61.2967	54.0633
VY92_RS05980	VY92_RS05980	tyrosine--tRNA ligase	0.831	-0.266763	0.360259	0.815728	no	mRNA	316.76	124.53	124.08	55.55	127.26	175.45	188.457	119.42
VY92_RS02620	VY92_RS02620	formate-dependent phosphoribosylglycinamide formyltransferase	1.284	0.361175	0.360571	0.815728	no	mRNA	334.5	199.91	111.41	74.84	299.09	296.35	215.273	223.427
VY92_RS05575	VY92_RS05575	divalent metal cation transporter	1.336	0.41756	0.360795	0.815728	no	mRNA	44.39	16.8	15.65	20	18.26	27.49	25.6133	21.9167
VY92_RS04205	VY92_RS04205	phage tail protein	1.971	0.979031	0.359816	0.815728	no	mRNA	2.08	0.4	0.44	1.4	0.96	0.83	0.973333	1.06333
VY92_RS09695	VY92_RS09695	lipopolysaccharide transport periplasmic protein LptA	0.699	-0.517195	0.362451	0.817686	no	mRNA	113.26	21.37	20.05	13.68	14.48	42.91	51.56	23.69
VY92_RS07265	VY92_RS07265	RNA polymerase-binding protein DksA	0.631	-0.664007	0.362269	0.817686	no	mRNA	171.88	17.77	10.48	11.33	30.02	33.78	66.71	25.0433
VY92_RS08180	VY92_RS08180	phosphatase PAP2 family protein	1.432	0.518185	0.363508	0.819179	no	mRNA	23.13	4.59	4.06	3.27	10.5	19.63	10.5933	11.1333
VY92_RS03920	VY92_RS03920	transporter	1.473	0.558865	0.364572	0.820683	no	mRNA	614.59	1265.17	1803.52	976.47	2132.89	1807.86	1227.76	1639.07
VY92_RS04765	VY92_RS04765	4-hydroxy-tetrahydrodipicolinate synthase	1.331	0.413013	0.365429	0.82172	no	mRNA	696.04	635.71	726.39	540.92	805.55	761.66	686.047	702.71
VY92_RS10415	VY92_RS10415	aminopeptidase PepB	0.775	-0.367858	0.372784	0.823501	no	mRNA	227.71	229.43	226.79	72.56	201.9	180.42	227.977	151.627
VY92_RS03150	VY92_RS03150	o-succinylbenzoate synthase	1.218	0.284978	0.373308	0.823501	no	mRNA	153.57	108.26	90.76	63.74	134.35	136.9	117.53	111.663
VY92_RS09300	VY92_RS09300	protein deglycase HchA	0.74	-0.43486	0.371483	0.823501	no	mRNA	906.49	421.05	341.15	254.52	271.94	236.01	556.23	254.157
VY92_RS09325	VY92_RS09325	site-specific tyrosine recombinase XerD	0.771	-0.374848	0.372602	0.823501	no	mRNA	90.3	50.58	33.38	10.03	49.89	51.73	58.0867	37.2167
VY92_RS03155	VY92_RS03155	hypothetical protein	1.276	0.351553	0.36928	0.823501	no	mRNA	291.23	159.21	105.57	123.46	151.73	211.12	185.337	162.103
VY92_RS07835	VY92_RS07835	electron transport complex subunit RsxG	0.737	-0.441179	0.368859	0.823501	no	mRNA	160.7	48.58	23.32	18.63	41.84	56.07	77.5333	38.8467
VY92_RS06485	VY92_RS06485	nucleoid-associated protein%2C YbaB/EbfC family	0.614	-0.704442	0.368677	0.823501	no	mRNA	125.2	17.35	8.54	15.87	13.74	14.76	50.3633	14.79
VY92_RS10955	VY92_RS10955	YceK/YidQ family lipoprotein	0.745	-0.42439	0.373379	0.823501	no	mRNA	138.75	61.58	46.6	9.79	61.51	77.22	82.31	49.5067
VY92_RS00355	VY92_RS00355	shikimate dehydrogenase	1.324	0.404477	0.366931	0.823501	no	mRNA	55.23	45.41	20.15	13.73	58.42	63.84	40.2633	45.33
VY92_RS00945	VY92_RS00945	methionyl-tRNA formyltransferase	0.824	-0.280145	0.367877	0.823501	no	mRNA	411.51	277.5	293.43	112.91	220.7	334.65	327.48	222.753
VY92_RS04720	VY92_RS04720	AraC family transcriptional regulator	1.243	0.313754	0.368106	0.823501	no	mRNA	94.49	83.87	68.99	40.83	86.49	136.19	82.45	87.8367
VY92_RS03615	VY92_RS03615	DUF3577 domain-containing protein	0.72	-0.474599	0.370915	0.823501	no	mRNA	71.45	61.05	119.03	34.3	54.25	62.11	83.8433	50.22
VY92_RS11010	VY92_RS11010	TetR family transcriptional regulator	0.658	-0.602949	0.371072	0.823501	no	mRNA	39.83	6.26	4.49	2.39	6.07	14.8	16.86	7.75333
VY92_RS11625	VY92_RS11625	50S ribosomal protein L14	0.765	-0.385833	0.370088	0.823501	no	mRNA	1052.89	310.73	222.72	102.97	307.96	486.43	528.78	299.12
VY92_RS06970	VY92_RS06970	DUF3298 domain-containing protein	0.797	-0.326636	0.367601	0.823501	no	mRNA	236.44	90.35	84.27	52.66	70.87	101.91	137.02	75.1467
VY92_RS04560	lpxD	UDP-3-O-(3-hydroxymyristoyl)glucosamine N-acyltransferase	0.711	-0.492515	0.370802	0.823501	no	mRNA	245.46	44.72	31.8	20.51	55.44	77.89	107.327	51.28
VY92_RS03855	VY92_RS03855	ATPase	1.618	0.694616	0.373316	0.823501	no	mRNA	9.02	18.88	42.14	33.57	26.48	28.01	23.3467	29.3533
VY92_RS03435	VY92_RS03435	hypothetical protein	0.742	-0.430871	0.369881	0.823501	no	mRNA	1078.18	1210.71	1569.81	515.6	857.68	1034.02	1286.23	802.433
VY92_RS07330	VY92_RS07330	leucine-responsive transcriptional regulator Lrp	1.309	0.388985	0.373856	0.823676	no	mRNA	61.43	36.45	30.44	33.15	35.33	46.44	42.7733	38.3067
VY92_RS04020	VY92_RS04020	PBSX family phage terminase large subunit	1.284	0.3607	0.374288	0.823752	no	mRNA	12.31	4.77	4.51	4.66	6.22	8.29	7.19667	6.39
VY92_RS05630	VY92_RS05630	pyridoxal kinase PdxY	0.733	-0.448885	0.374953	0.82434	no	mRNA	257.49	306.36	451.14	101.53	278.13	310.28	338.33	229.98
VY92_RS01440	VY92_RS01440	50S ribosomal protein L7/L12	0.773	-0.372316	0.375828	0.824513	no	mRNA	508.63	212.56	139.1	49.57	227.33	244.06	286.763	173.653
VY92_RS12000	VY92_RS12000	hypothetical protein	1.382	0.466718	0.37564	0.824513	no	mRNA	20.5	8.97	11.22	5.49	23.01	15.04	13.5633	14.5133
VY92_RS09195	VY92_RS09195	UDP-2%2C3-diacylglucosamine diphosphatase	0.763	-0.390817	0.377747	0.826096	no	mRNA	23.98	8.66	9.29	4.67	5.49	13.49	13.9767	7.88333
VY92_RS04670	VY92_RS04670	DUF986 domain-containing protein	1.256	0.329265	0.377571	0.826096	no	mRNA	83.59	32.11	35.29	30.71	40.86	61.32	50.33	44.2967
VY92_RS06715	VY92_RS06715	peptide chain release factor N(5)-glutamine methyltransferase	1.502	0.586799	0.377421	0.826096	no	mRNA	17.86	5.04	4.57	9.15	3.37	11.18	9.15667	7.9
VY92_RS08070	VY92_RS08070	FAD-binding oxidoreductase	0.815	-0.295292	0.380415	0.831054	no	mRNA	235.22	154.46	131.85	42.21	146.9	173.33	173.843	120.813
VY92_RS09350	VY92_RS09350	EF-P beta-lysylation protein EpmB	0.684	-0.548365	0.381079	0.831628	no	mRNA	10.38	5.03	2.44	0.42	4.32	5.49	5.95	3.41
VY92_RS01895	VY92_RS01895	RNA polymerase-associated protein RapA	0.827	-0.274172	0.382216	0.833231	no	mRNA	10.18	5.62	4.83	2.14	5.33	5.92	6.87667	4.46333
VY92_RS06735	VY92_RS06735	lipoprotein-releasing system transmembrane subunit%2C LolC/LolE family	0.784	-0.351638	0.384973	0.834738	no	mRNA	16.42	8.28	5.46	2.14	6.37	10.62	10.0533	6.37667
VY92_RS02685	VY92_RS02685	tRNA uridine-5-carboxymethylaminomethyl(34) synthesis GTPase MnmE	1.192	0.253942	0.385028	0.834738	no	mRNA	230.34	160.66	136.56	86.63	168.55	258.06	175.853	171.08
VY92_RS04530	VY92_RS04530	1-deoxy-D-xylulose-5-phosphate reductoisomerase	0.777	-0.364821	0.383849	0.834738	no	mRNA	61.46	24.65	20.62	5.95	27.11	34.35	35.5767	22.47
VY92_RS07645	VY92_RS07645	TIGR01621 family pseudouridine synthase	1.461	0.546477	0.385326	0.834738	no	mRNA	2.16	2.14	1.58	0.71	2.42	4.69	1.96	2.60667
VY92_RS08510	VY92_RS08510	thiamine ABC transporter ATP-binding protein	0.771	-0.375563	0.384218	0.834738	no	mRNA	26.91	16.27	8.2	3.61	11.03	17.65	17.1267	10.7633
VY92_RS02625	VY92_RS02625	tryptophan--tRNA ligase	1.239	0.309566	0.384578	0.834738	no	mRNA	122.66	80.15	40.5	39	87.8	103.84	81.1033	76.88
VY92_RS08495	VY92_RS08495	sulfite exporter TauE/SafE family protein	1.61	0.687117	0.386349	0.836081	no	mRNA	0.9	0.69	1.67	1.1	1.11	2.16	1.08667	1.45667
VY92_RS07820	VY92_RS07820	electron transport complex subunit RsxB	0.681	-0.553785	0.387324	0.836441	no	mRNA	29.4	7.31	4.7	1.4	6.1	14.34	13.8033	7.28
VY92_RS01980	VY92_RS01980	L-fucose isomerase	1.493	0.578667	0.386959	0.836441	no	mRNA	25.62	61.22	105.39	57.3	94.29	113.27	64.0767	88.2867
VY92_RS02035	VY92_RS02035	tRNA (adenosine(37)-N6)-threonylcarbamoyltransferase complex transferase subunit TsaD	0.785	-0.348549	0.388158	0.83737	no	mRNA	85.21	55.35	43.96	12.41	37.88	79.32	61.5067	43.2033
VY92_RS00300	VY92_RS00300	tRNA uridine-5-carboxymethylaminomethyl(34) synthesis enzyme MnmG	0.741	-0.433018	0.3889	0.837462	no	mRNA	68.8	23.47	14.39	5.16	19.63	38.46	35.5533	21.0833
VY92_RS03685	VY92_RS03685	alpha/beta hydrolase	0.757	-0.401334	0.389414	0.837462	no	mRNA	473.06	544.08	439.12	96.13	438.9	510.49	485.42	348.507
VY92_RS09690	VY92_RS09690	ABC transporter ATP-binding protein	0.767	-0.383048	0.389177	0.837462	no	mRNA	123.43	39.42	29.32	11.11	44.27	57.13	64.0567	37.5033
VY92_RS09190	VY92_RS09190	1-acyl-sn-glycerol-3-phosphate acyltransferase	0.733	-0.447843	0.390134	0.838141	no	mRNA	45.11	8.18	11.49	6.63	8.38	16.32	21.5933	10.4433
VY92_RS07935	VY92_RS07935	metallophosphoesterase	1.452	0.537896	0.390623	0.838322	no	mRNA	4.59	1.78	1.4	2.58	2.12	2.07	2.59	2.25667
VY92_RS01825	VY92_RS01825	ankyrin repeat domain-containing protein	1.315	0.394644	0.392062	0.83967	no	mRNA	32.65	19.76	20.18	19.92	20.42	25.8	24.1967	22.0467
VY92_RS09525	VY92_RS09525	glutamate-5-semialdehyde dehydrogenase	0.78	-0.358673	0.391944	0.83967	no	mRNA	548.25	404.44	322.38	75.98	357.33	465.89	425.023	299.733
VY92_RS04690	VY92_RS04690	type II secretion system F family protein	1.563	0.643859	0.3931	0.841023	no	mRNA	1.67	2.51	3.26	3.62	1.71	2.97	2.48	2.76667
VY92_RS08330	VY92_RS08330	5-(carboxyamino)imidazole ribonucleotide synthase	0.805	-0.313057	0.394738	0.841091	no	mRNA	185.75	62.88	49.81	26.23	69.65	78.07	99.48	57.9833
VY92_RS10940	VY92_RS10940	-	0.692	-0.530308	0.394611	0.841091	no	mRNA	1640.06	2182.55	1813.84	165.39	1554.87	1960.59	1878.82	1226.95
VY92_RS10565	VY92_RS10565	histidinol-phosphate transaminase	1.182	0.241269	0.394533	0.841091	no	mRNA	216.23	140.15	127.13	79.63	167.37	208.03	161.17	151.677
VY92_RS05485	VY92_RS05485	-	1.435	0.521193	0.394899	0.841091	no	mRNA	4778.7	8041.78	9312.44	7889.63	9223.93	7449.91	7377.64	8187.82
VY92_RS07905	VY92_RS07905	tRNA (adenosine(37)-N6)-threonylcarbamoyltransferase complex dimerization subunit type 1 TsaB	1.266	0.340785	0.395163	0.841091	no	mRNA	57.23	31.66	15.14	13.37	38.8	50.46	34.6767	34.21
VY92_RS11120	VY92_RS11120	DNA polymerase I	1.248	0.320117	0.396126	0.842276	no	mRNA	63.68	47.26	41.2	18.09	71.98	75.65	50.7133	55.24
VY92_RS01945	VY92_RS01945	autotransporter domain-containing protein	1.433	0.518971	0.398074	0.842956	no	mRNA	487.55	675.17	827.46	760.19	678.65	658.29	663.393	699.043
VY92_RS00710	VY92_RS00710	D-sedoheptulose 7-phosphate isomerase	0.832	-0.266135	0.397928	0.842956	no	mRNA	186.79	128.25	127.54	49.58	116.82	132.74	147.527	99.7133
VY92_RS12520	VY92_RS12520	hypothetical protein	1.376	0.460493	0.398	0.842956	no	mRNA	252.91	170.01	183.42	211.33	134.73	200.73	202.113	182.263
VY92_RS05710	VY92_RS05710	single-stranded-DNA-specific exonuclease RecJ	1.253	0.325633	0.397863	0.842956	no	mRNA	56.77	31.78	21.66	11.59	48.69	53.89	36.7367	38.0567
VY92_RS05830	VY92_RS05830	lytic murein transglycosylase	1.25	0.321476	0.398921	0.843748	no	mRNA	19.32	8.29	5.4	5.36	10.77	13.81	11.0033	9.98
VY92_RS03760	VY92_RS03760	peptidyl-prolyl cis-trans isomerase	1.3	0.378798	0.399263	0.843748	no	mRNA	217.39	49.58	44.01	44.36	99.99	129.48	103.66	91.2767
VY92_RS06520	VY92_RS06520	23S rRNA (cytidine(2498)-2'-O)-methyltransferase RlmM	0.69	-0.53509	0.400551	0.845608	no	mRNA	290.03	119.79	50.94	10.82	103.88	152.77	153.587	89.1567
VY92_RS04080	VY92_RS04080	DUF3383 domain-containing protein	1.302	0.380452	0.40111	0.845926	no	mRNA	7.9	3.14	2.38	2.28	5.42	4.79	4.47333	4.16333
VY92_RS07545	VY92_RS07545	anhydro-N-acetylmuramic acid kinase	0.698	-0.518332	0.415575	0.84998	no	mRNA	63.18	16.05	11.93	2.26	18.31	29.19	30.3867	16.5867
VY92_RS01045	VY92_RS01045	Cu(I)-responsive transcriptional regulator	1.273	0.348768	0.409423	0.84998	no	mRNA	89.67	92.84	39.83	38.68	81.1	110.4	74.1133	76.7267
VY92_RS07470	VY92_RS07470	glucose-1-phosphate adenylyltransferase	1.31	0.390007	0.410003	0.84998	no	mRNA	1652.74	1839.94	2096.99	1469.38	1932.86	2521.61	1863.22	1974.62
VY92_RS07405	VY92_RS07405	pyruvate dehydrogenase (acetyl-transferring)%2C homodimeric type	1.21	0.275385	0.4085	0.84998	no	mRNA	936.18	525.27	397.57	302.95	757.72	624.82	619.673	561.83
VY92_RS07840	VY92_RS07840	electron transport complex subunit RsxE	0.778	-0.361373	0.409972	0.84998	no	mRNA	91.07	25.15	21.06	10.43	32.6	32.49	45.76	25.1733
VY92_RS07635	VY92_RS07635	phenylalanine--tRNA ligase subunit beta	1.173	0.229909	0.413875	0.84998	no	mRNA	266.7	169.31	128.69	87.02	202.25	233.09	188.233	174.12
VY92_RS07965	VY92_RS07965	hypothetical protein	1.955	0.967161	0.409311	0.84998	no	mRNA	0.62	0.19	0.63	1.03	0.34	0.2	0.48	0.523333
VY92_RS08705	VY92_RS08705	DJ-1/PfpI family protein	1.317	0.397023	0.407384	0.84998	no	mRNA	18.65	6.39	4.71	4.31	12.27	11.3	9.91667	9.29333
VY92_RS01080	VY92_RS01080	tRNA (guanosine(37)-N1)-methyltransferase TrmD	0.647	-0.627796	0.41435	0.84998	no	mRNA	725.95	83.61	42.32	23.44	165.52	182.46	283.96	123.807
VY92_RS06840	VY92_RS06840	DUF1007 domain-containing protein	0.718	-0.477393	0.405989	0.84998	no	mRNA	82.92	12.54	12.38	6.71	18.2	27.32	35.9467	17.41
VY92_RS01400	VY92_RS01400	membrane protein	0.769	-0.37826	0.40509	0.84998	no	mRNA	68.35	41.1	44.37	7.86	44.08	55.93	51.2733	35.9567
VY92_RS01360	VY92_RS01360	molybdenum cofactor guanylyltransferase MobA	1.395	0.480682	0.412549	0.84998	no	mRNA	136.56	140.32	180.28	164.56	116.81	175.73	152.387	152.367
VY92_RS10930	VY92_RS10930	type 3 dihydrofolate reductase	0.806	-0.311764	0.412126	0.84998	no	mRNA	667.94	353.24	384.94	91.58	357.13	545.43	468.707	331.38
VY92_RS03475	VY92_RS03475	conjugal transfer protein TraG	1.308	0.387897	0.414251	0.84998	no	mRNA	3.79	2.71	2.51	2.39	2.43	4.04	3.00333	2.95333
VY92_RS11400	VY92_RS11400	HTH-type transcriptional regulator UlaR	1.261	0.334721	0.414661	0.84998	no	mRNA	221.73	264.51	194.23	117.82	238.2	406.92	226.823	254.313
VY92_RS02365	VY92_RS02365	membrane protein insertase YidC	0.762	-0.391778	0.40655	0.84998	no	mRNA	224.92	61.98	41.23	20.5	73.05	88.32	109.377	60.6233
VY92_RS06320	VY92_RS06320	hypothetical protein	1.259	0.331858	0.410485	0.84998	no	mRNA	19.73	14.89	16.08	12.08	16.13	20.78	16.9	16.33
VY92_RS09630	VY92_RS09630	hypothetical protein	0.706	-0.501714	0.411075	0.84998	no	mRNA	37.14	44.29	37.86	23.34	13.67	20.65	39.7633	19.22
VY92_RS01840	VY92_RS01840	recombination regulator RecX	1.323	0.403577	0.412872	0.84998	no	mRNA	51.92	14.13	8.56	11.56	21.77	33.09	24.87	22.14
VY92_RS02385	VY92_RS02385	DNA polymerase III subunit beta	0.781	-0.356317	0.406932	0.84998	no	mRNA	435.88	348.63	353.55	73.36	332.61	417.81	379.353	274.593
VY92_RS10765	rumB	23S rRNA (uracil(747)-C(5))-methyltransferase RlmC	0.767	-0.383577	0.410941	0.84998	no	mRNA	43.54	19.79	9.21	4.74	13.53	25.74	24.18	14.67
VY92_RS09980	VY92_RS09980	16S rRNA (uracil(1498)-N(3))-methyltransferase	0.794	-0.333309	0.410786	0.84998	no	mRNA	163.36	51.29	45.92	23.72	39.78	89.87	86.8567	51.1233
VY92_RS03255	VY92_RS03255	DNA-binding response regulator	1.271	0.346293	0.415159	0.84998	no	mRNA	110	35.63	26.7	23.64	42.76	96.2	57.4433	54.2
VY92_RS02445	VY92_RS02445	hypothetical protein	1.191	0.252526	0.415158	0.84998	no	mRNA	187.92	98.56	110.67	70.91	130.26	158.8	132.383	119.99
VY92_RS11780	VY92_RS11780	DUF1367 domain-containing protein	1.54	0.623138	0.41434	0.84998	no	mRNA	4.97	1.77	1.4	0.59	4.55	4.77	2.71333	3.30333
VY92_RS01585	VY92_RS01585	restriction endonuclease subunit M	0.784	-0.351469	0.407933	0.84998	no	mRNA	118.65	51.06	31.65	12.18	52.09	60.75	67.12	41.6733
VY92_RS09420	VY92_RS09420	exported sulfatase	1.484	0.56968	0.412736	0.84998	no	mRNA	125	312.01	521.48	332.99	460.61	429.96	319.497	407.853
VY92_RS02575	VY92_RS02575	signal recognition particle-docking protein FtsY	0.805	-0.313024	0.410067	0.84998	no	mRNA	68.26	26.4	19.77	8.42	24.8	38.73	38.1433	23.9833
VY92_RS02585	VY92_RS02585	glycerol-3-phosphate transporter	1.49	0.575554	0.410872	0.84998	no	mRNA	355.77	1087.19	1487.82	1048.92	1331.69	1356.72	976.927	1245.78
VY92_RS10690	VY92_RS10690	c-type cytochrome biogenesis protein CcmI	1.296	0.374494	0.415756	0.84998	no	mRNA	31.4	11.12	7.34	4.87	20.46	24.22	16.62	16.5167
VY92_RS03810	VY92_RS03810	JAB domain-containing protein	0.724	-0.465502	0.413135	0.84998	no	mRNA	14.37	19.74	26.63	8.84	10.9	18.04	20.2467	12.5933
VY92_RS03270	VY92_RS03270	preprotein translocase subunit SecA	0.704	-0.505906	0.419771	0.850631	no	mRNA	181.36	229.63	238.17	20.78	202.24	257.93	216.387	160.317
VY92_RS09040	VY92_RS09040	iron ABC transporter permease	1.382	0.466634	0.416821	0.850631	no	mRNA	3.8	1.87	1.9	2.55	1.52	2.64	2.52333	2.23667
VY92_RS04655	VY92_RS04655	DNA polymerase III subunit epsilon	0.814	-0.297623	0.419426	0.850631	no	mRNA	142.48	88.31	114.47	46.94	73.03	100.52	115.087	73.4967
VY92_RS07395	VY92_RS07395	phosphoenolpyruvate-protein phosphotransferase PtsI	1.285	0.362001	0.418542	0.850631	no	mRNA	591.1	212.6	162.25	224.03	255.11	299.39	321.983	259.51
VY92_RS02530	VY92_RS02530	1-acyl-sn-glycerol-3-phosphate acyltransferase	0.81	-0.30419	0.418456	0.850631	no	mRNA	205.6	183.31	176.26	56.7	164.01	173.71	188.39	131.473
VY92_RS07260	VY92_RS07260	polynucleotide adenylyltransferase PcnB	0.699	-0.516615	0.418377	0.850631	no	mRNA	32.82	4.73	3.61	2.09	8.45	8.52	13.72	6.35333
VY92_RS05315	VY92_RS05315	hypothetical protein	0.574	-0.800338	0.419738	0.850631	no	mRNA	22.08	4.56	7.47	1.15	2.74	11.06	11.37	4.98333
VY92_RS05125	VY92_RS05125	hypothetical protein	1.271	0.346459	0.417585	0.850631	no	mRNA	357.19	161.26	162.22	60.61	337.04	328.31	226.89	241.987
VY92_RS07910	VY92_RS07910	ATP-dependent DNA helicase	0.789	-0.342335	0.417023	0.850631	no	mRNA	56	23.77	20.21	5.9	20.56	40.06	33.3267	22.1733
VY92_RS07815	VY92_RS07815	electron transport complex subunit RsxA	0.752	-0.411673	0.420919	0.852125	no	mRNA	66.25	19.08	16.45	5.15	16.54	39.2	33.9267	20.2967
VY92_RS06170	VY92_RS06170	sodium/proline symporter PutP	1.563	0.643876	0.421928	0.852501	no	mRNA	147.82	570.38	1183.83	609.03	1347.91	765.56	634.01	907.5
VY92_RS06095	VY92_RS06095	hypothetical protein	0.79	-0.34027	0.421649	0.852501	no	mRNA	6.53	6.97	4.56	2.3	4.08	5.33	6.02	3.90333
VY92_RS10165	VY92_RS10165	2-hydroxyacid dehydrogenase	1.202	0.265435	0.42278	0.852559	no	mRNA	482.9	380.17	341.68	212.14	460.55	496.88	401.583	389.857
VY92_RS09175	VY92_RS09175	HAAAP family serine/threonine permease	0.678	-0.561581	0.422746	0.852559	no	mRNA	22.78	4.07	1.8	1.22	3.97	8.5	9.55	4.56333
VY92_RS08315	VY92_RS08315	TIGR00153 family protein	0.673	-0.571683	0.423442	0.853062	no	mRNA	48.03	3.85	6.32	5.67	6.82	9.24	19.4	7.24333
VY92_RS02180	VY92_RS02180	50S ribosomal protein L2	0.642	-0.638592	0.424032	0.853421	no	mRNA	566.83	49.03	30.36	20.09	134.05	110.3	215.407	88.1467
VY92_RS01960	VY92_RS01960	L-fucose:H+ symporter permease	1.479	0.56493	0.424463	0.85346	no	mRNA	19.92	39.78	78.36	51.9	59.18	57.67	46.02	56.25
VY92_RS01710	VY92_RS01710	transcriptional regulator	0.749	-0.416721	0.425617	0.853933	no	mRNA	11.28	6.4	11.24	2.87	5.18	10.6	9.64	6.21667
VY92_RS07675	VY92_RS07675	asparagine--tRNA ligase	0.79	-0.340311	0.426348	0.853933	no	mRNA	558.28	201.62	163.9	52.84	205.81	332.61	307.933	197.087
VY92_RS04760	VY92_RS04760	thioredoxin-dependent thiol peroxidase	0.763	-0.390907	0.426194	0.853933	no	mRNA	29.46	7.41	7.54	3.43	8.17	12.81	14.8033	8.13667
VY92_RS01870	VY92_RS01870	amino acid ABC transporter substrate-binding protein	1.432	0.517534	0.426067	0.853933	no	mRNA	167.9	189.07	539.72	227.04	476.69	472.17	298.897	391.967
VY92_RS01815	VY92_RS01815	DUF1116 domain-containing protein	1.327	0.408055	0.427465	0.855343	no	mRNA	72.77	56.96	55.43	58.94	51.19	56.69	61.72	55.6067
VY92_RS04775	VY92_RS04775	23S rRNA (adenine(2030)-N(6))-methyltransferase RlmJ	0.703	-0.508839	0.429203	0.855515	no	mRNA	19.82	3.94	2.54	1.17	4.31	7.83	8.76667	4.43667
VY92_RS08695	VY92_RS08695	QacE family quaternary ammonium compound efflux SMR transporter	1.233	0.302376	0.428223	0.855515	no	mRNA	54.02	32.76	18.38	15.11	40.91	43.18	35.0533	33.0667
VY92_RS05800	VY92_RS05800	polysaccharide pyruvyl transferase	0.773	-0.371845	0.428647	0.855515	no	mRNA	21.43	5.53	5.1	2.86	5.39	9.26	10.6867	5.83667
VY92_RS05690	VY92_RS05690	YtfJ family protein	0.707	-0.50095	0.429061	0.855515	no	mRNA	155.34	23.18	21.59	8.36	27.73	67.33	66.7033	34.4733
VY92_RS05105	VY92_RS05105	LysR family transcriptional regulator	0.729	-0.455026	0.431948	0.856863	no	mRNA	4.55	2.15	2.38	1.4	1.63	1.62	3.02667	1.55
VY92_RS06510	VY92_RS06510	branched-chain amino acid aminotransferase	0.813	-0.297877	0.431533	0.856863	no	mRNA	1452.96	1277.59	1400.02	422.67	1110.17	1438.89	1376.86	990.577
VY92_RS03330	VY92_RS03330	cell division protein FtsX	1.424	0.510361	0.431416	0.856863	no	mRNA	11.43	3.84	4.15	6.09	2.18	9.17	6.47333	5.81333
VY92_RS05070	VY92_RS05070	50S ribosomal protein L35	0.804	-0.315227	0.431586	0.856863	no	mRNA	709.05	224.02	169.47	73.6	245.19	332.66	367.513	217.15
VY92_RS04545	VY92_RS04545	sigma E protease regulator RseP	0.821	-0.285023	0.431908	0.856863	no	mRNA	82.16	28.76	31.36	13.06	25.35	52.75	47.4267	30.3867
VY92_RS01240	VY92_RS01240	ammonium transporter	0.776	-0.366739	0.43267	0.857474	no	mRNA	124.26	41.82	21.41	14.92	43.34	42.89	62.4967	33.7167
VY92_RS06660	VY92_RS06660	hypothetical protein	1.369	0.453105	0.433087	0.857479	no	mRNA	9.69	6.11	8.57	8.36	4.89	9.86	8.12333	7.70333
VY92_RS02065	VY92_RS02065	hypothetical protein	0.769	-0.379221	0.43477	0.858263	no	mRNA	195.97	72.76	67.58	13.86	73.51	132.36	112.103	73.2433
VY92_RS03980	ligA	NAD-dependent DNA ligase LigA	1.236	0.305278	0.43514	0.858263	no	mRNA	75.25	38.54	25.02	14.04	55.4	71.38	46.27	46.94
VY92_RS03910	VY92_RS03910	1%2C4-dihydroxy-2-naphthoate polyprenyltransferase	0.788	-0.343372	0.434976	0.858263	no	mRNA	118.3	87.32	86.81	17.23	80.82	116.38	97.4767	71.4767
VY92_RS08175	VY92_RS08175	N-acetylglucosamine kinase	1.236	0.305728	0.433926	0.858263	no	mRNA	216.45	95.17	67.71	39.84	164.79	162.96	126.443	122.53
VY92_RS09090	VY92_RS09090	rod shape-determining protein RodA	1.265	0.339226	0.43581	0.858765	no	mRNA	28.27	13.99	10.5	4.55	21.5	30.45	17.5867	18.8333
VY92_RS10680	VY92_RS10680	DsbE family thiol:disulfide interchange protein	1.262	0.336166	0.440573	0.861987	no	mRNA	87.88	45.56	40.04	14.31	80.3	93.61	57.8267	62.74
VY92_RS11135	VY92_RS11135	mannitol-1-phosphate 5-dehydrogenase	0.797	-0.326559	0.440846	0.861987	no	mRNA	31.13	15.87	9.46	3.59	15.53	17.01	18.82	12.0433
VY92_RS07060	VY92_RS07060	SAM-dependent methyltransferase	1.211	0.275969	0.43879	0.861987	no	mRNA	21.83	11.65	9.95	8.12	14.07	16.84	14.4767	13.01
VY92_RS04870	VY92_RS04870	lipopolysaccharide assembly protein LapB	1.253	0.325429	0.442439	0.861987	no	mRNA	22.86	6.94	6.48	6.77	8.97	15.42	12.0933	10.3867
VY92_RS01720	VY92_RS01720	restriction endonuclease	0.613	-0.706797	0.440402	0.861987	no	mRNA	0.43	0.67	0.37	0.14	0.2	0.46	0.49	0.266667
VY92_RS03510	VY92_RS03510	TIGR03746 family integrating conjugative element protein	1.907	0.931412	0.442163	0.861987	no	mRNA	0.2	0.46	0.69	0.73	0.93	0.32	0.45	0.66
VY92_RS08535	VY92_RS08535	spermidine/putrescine ABC transporter ATP-binding protein PotA	0.72	-0.473602	0.440549	0.861987	no	mRNA	190.89	35.61	26.7	12.78	28.76	94.3	84.4	45.28
VY92_RS05705	VY92_RS05705	5'-methylthioadenosine/adenosylhomocysteine nucleosidase	1.27	0.345278	0.441982	0.861987	no	mRNA	62.77	28.89	23.1	9.67	56.34	53.74	38.2533	39.9167
VY92_RS04220	VY92_RS04220	phage tail tape measure protein	0.84	-0.252257	0.438481	0.861987	no	mRNA	15.23	7.73	6.03	3.39	5.83	9.33	9.66333	6.18333
VY92_RS10350	VY92_RS10350	ribonuclease R	1.171	0.227256	0.43976	0.861987	no	mRNA	200.52	119.38	129.73	77.34	141.25	201.38	149.877	139.99
VY92_RS04495	VY92_RS04495	RNA pyrophosphohydrolase	0.831	-0.266296	0.442339	0.861987	no	mRNA	141.5	58.84	42.76	25.34	46.05	77.75	81.0333	49.7133
VY92_RS01590	VY92_RS01590	restriction endonuclease subunit S	1.237	0.306587	0.438682	0.861987	no	mRNA	19.65	10.52	7.59	7.57	13.71	11.68	12.5867	10.9867
VY92_RS08265	VY92_RS08265	tetraacyldisaccharide 4'-kinase	1.269	0.343421	0.443432	0.863058	no	mRNA	27.27	11.71	7.1	4.4	16.42	26.2	15.36	15.6733
VY92_RS01210	VY92_RS01210	YfbU family protein	0.85	-0.233947	0.443823	0.863058	no	mRNA	270.6	170.42	136.47	63.51	159.67	159.75	192.497	127.643
VY92_RS10855	VY92_RS10855	4'-phosphopantetheinyl transferase	1.386	0.470666	0.445551	0.863984	no	mRNA	25.42	7.14	3.3	3.24	9.62	25.23	11.9533	12.6967
VY92_RS10390	VY92_RS10390	peroxide stress protein YaaA	0.84	-0.251357	0.445092	0.863984	no	mRNA	196.84	116.29	126	40.66	129.79	135.98	146.377	102.143
VY92_RS10200	obgE	Obg family GTPase CgtA	1.239	0.309667	0.445169	0.863984	no	mRNA	58.71	17.99	14.97	11.12	34.66	36.88	30.5567	27.5533
VY92_RS08600	VY92_RS08600	gfo/Idh/MocA family oxidoreductase	0.796	-0.32975	0.458977	0.864187	no	mRNA	64.37	36.34	63.83	12.77	47.34	58.19	54.8467	39.4333
VY92_RS01355	VY92_RS01355	DUF1040 domain-containing protein	1.417	0.503122	0.455615	0.864187	no	mRNA	61.19	20.77	9.81	27.27	14.69	27.33	30.59	23.0967
VY92_RS01965	VY92_RS01965	L-fuculose-phosphate aldolase	1.417	0.502453	0.453587	0.864187	no	mRNA	33.2	47.18	108.41	61.87	73.87	90.08	62.93	75.2733
VY92_RS11570	VY92_RS11570	30S ribosomal protein S13	0.81	-0.304181	0.456454	0.864187	no	mRNA	563.47	155.06	142.94	59.97	195.97	255.18	287.157	170.373
VY92_RS01640	VY92_RS01640	XRE family transcriptional regulator	0.732	-0.450803	0.450198	0.864187	no	mRNA	115.62	16.71	17.74	7.13	27.1	43.94	50.0233	26.0567
VY92_RS02380	dnaA	chromosomal replication initiator protein DnaA	0.856	-0.223866	0.45727	0.864187	no	mRNA	190.86	95.03	102.08	45.01	77.17	142.08	129.323	88.0867
VY92_RS09305	VY92_RS09305	NAD(P)-dependent oxidoreductase	0.787	-0.346138	0.454854	0.864187	no	mRNA	208.13	93.21	38.96	32.5	83.22	69.19	113.433	61.6367
VY92_RS01085	rimM	ribosome maturation factor RimM	0.682	-0.55157	0.460161	0.864187	no	mRNA	411.86	34.92	23.59	31.29	60.9	94.91	156.79	62.3667
VY92_RS07245	VY92_RS07245	exodeoxyribonuclease VII small subunit	1.346	0.428633	0.457981	0.864187	no	mRNA	95.82	21.07	18.54	14.04	28.12	94.01	45.1433	45.39
VY92_RS01975	VY92_RS01975	L-fuculokinase	1.392	0.477413	0.456783	0.864187	no	mRNA	17.34	35.54	62.2	24.33	62.49	69.77	38.36	52.1967
VY92_RS10535	VY92_RS10535	inorganic diphosphatase	0.824	-0.279628	0.458517	0.864187	no	mRNA	1562.57	1148.6	1477.48	447.42	1193.87	1303.89	1396.22	981.727
VY92_RS03865	VY92_RS03865	2-octaprenyl-6-methoxyphenyl hydroxylase	0.842	-0.24881	0.45839	0.864187	no	mRNA	153.71	75.13	55.14	22.95	70.49	98.8	94.66	64.08
VY92_RS11245	VY92_RS11245	O-antigen export system ATP-binding protein RfbB	1.283	0.359708	0.456999	0.864187	no	mRNA	56.81	27.01	28.84	30.6	31.8	30.72	37.5533	31.04
VY92_RS02185	VY92_RS02185	30S ribosomal protein S19	0.67	-0.577382	0.456063	0.864187	no	mRNA	2159.41	173.87	110.89	100.96	464.11	404.75	814.723	323.273
VY92_RS11210	artM	arginine transporter permease subunit ArtM	0.784	-0.351905	0.459995	0.864187	no	mRNA	18.1	6	4.48	2.31	6.5	7.4	9.52667	5.40333
VY92_RS04395	VY92_RS04395	ATP-binding protein	1.29	0.367686	0.452926	0.864187	no	mRNA	72.39	31.24	26.96	35.28	25.64	45.98	43.53	35.6333
sRNA0098			0.743	-0.427636	0.453376	0.864187	no	sRNA	142.17	61.71	46.23	7.51	48.36	110.79	83.37	55.5533
VY92_RS12555	ssrA	-	1.411	0.49655	0.46026	0.864187	no	mRNA	112347	142095	178859	172288	118054	116759	144433	135700
VY92_RS11130	VY92_RS11130	MltR family transcriptional regulator	0.775	-0.368649	0.44774	0.864187	no	mRNA	30.35	13.86	15.52	2.68	14.06	23.94	19.91	13.56
VY92_RS02070	VY92_RS02070	phosphogluconate dehydrogenase (NADP(+)-dependent%2C decarboxylating)	1.167	0.22325	0.455283	0.864187	no	mRNA	669.93	308.48	259.07	207.88	389.91	451.51	412.493	349.767
VY92_RS08305	VY92_RS08305	DNA repair protein RadA	0.811	-0.30268	0.459808	0.864187	no	mRNA	153.77	150.76	160.17	44.45	121.85	179.08	154.9	115.127
VY92_RS00630	VY92_RS00630	NO-inducible flavohemoprotein	0.795	-0.331019	0.448584	0.864187	no	mRNA	27.99	18.63	29.9	10.49	17.97	20.64	25.5067	16.3667
VY92_RS01390	VY92_RS01390	tRNA dihydrouridine(16) synthase DusC	1.271	0.346078	0.458571	0.864187	no	mRNA	13.49	6.47	4.71	2.08	10.96	12.82	8.22333	8.62
VY92_RS04705	VY92_RS04705	N-acetyltransferase	0.76	-0.396265	0.449022	0.864187	no	mRNA	140.43	116.4	120.29	15.83	121.92	135.22	125.707	90.99
VY92_RS01275	VY92_RS01275	anhydro-N-acetylmuramic acid kinase	0.766	-0.385445	0.448736	0.864187	no	mRNA	173.83	93.62	66.17	12.76	88.75	125.33	111.207	75.6133
VY92_RS08485	VY92_RS08485	chondroitinase	1.285	0.361671	0.453994	0.864187	no	mRNA	22.89	29.83	26.03	21.02	24.88	35.4	26.25	27.1
VY92_RS01205	VY92_RS01205	aspartate-semialdehyde dehydrogenase	1.155	0.208496	0.452125	0.864187	no	mRNA	1899.1	999.19	854.45	492.39	1349.37	1607.75	1250.91	1149.84
VY92_RS09470	VY92_RS09470	arylsulfatase	1.309	0.388107	0.455829	0.864187	no	mRNA	385.81	342.1	529.97	360.62	456.26	448.71	419.293	421.863
VY92_RS07380	VY92_RS07380	oligoribonuclease	0.842	-0.247809	0.450264	0.864187	no	mRNA	272.9	179.49	204.76	80.76	148.13	222.84	219.05	150.577
VY92_RS03610	VY92_RS03610	hypothetical protein	1.357	0.440134	0.460048	0.864187	no	mRNA	36.1	28.32	38.87	36.05	26.71	32.03	34.43	31.5967
VY92_RS01025	VY92_RS01025	NAD(P)H-dependent glycerol-3-phosphate dehydrogenase	1.317	0.397602	0.451959	0.864187	no	mRNA	303.02	122.8	65.44	34.07	201.81	296.58	163.753	177.487
VY92_RS01785	VY92_RS01785	glutamyl-tRNA amidotransferase	1.3	0.378193	0.456203	0.864187	no	mRNA	9.06	6.66	9.64	6.17	9.85	9.73	8.45333	8.58333
VY92_RS02415	VY92_RS02415	diacylglycerol kinase	1.279	0.35461	0.448001	0.864187	no	mRNA	94.03	51.73	63.35	56.86	47.66	81.64	69.7033	62.0533
VY92_RS09465	VY92_RS09465	anaerobic sulfatase maturase	1.263	0.336813	0.453258	0.864187	no	mRNA	279.55	240.44	194.39	192.51	198.78	258.88	238.127	216.723
sRNA0057			0.743	-0.427636	0.453376	0.864187	no	sRNA	142.17	61.71	46.23	7.51	48.36	110.79	83.37	55.5533
VY92_RS01750	VY92_RS01750	3-deoxy-D-manno-octulosonic acid kinase	0.791	-0.33767	0.462332	0.866894	no	mRNA	16.67	6.88	5.89	3.24	4.03	10.25	9.81333	5.84
VY92_RS11385	VY92_RS11385	Cof-type HAD-IIB family hydrolase	0.781	-0.356252	0.462539	0.866894	no	mRNA	328.58	453.92	506.38	169.48	305.5	414.6	429.627	296.527
VY92_RS07220	VY92_RS07220	Fe-S protein	0.729	-0.456613	0.465213	0.867197	no	mRNA	52.86	6.84	8.36	6.97	6.85	16.39	22.6867	10.07
VY92_RS08460	VY92_RS08460	molybdenum ABC transporter ATP-binding protein	0.817	-0.291982	0.463236	0.867197	no	mRNA	620.98	514.72	576.23	151	420.92	711.97	570.643	427.963
VY92_RS00810	VY92_RS00810	menaquinone-dependent protoporphyrinogen IX dehydrogenase	0.824	-0.27901	0.464936	0.867197	no	mRNA	130.6	74.2	55.03	17.45	62.75	102.22	86.61	60.8067
VY92_RS05410	VY92_RS05410	8-amino-7-oxononanoate synthase	0.802	-0.318734	0.464674	0.867197	no	mRNA	43.38	38.9	35.06	8.34	38.22	38.81	39.1133	28.4567
VY92_RS03350	VY92_RS03350	-	1.347	0.429409	0.464431	0.867197	no	mRNA	21.15	10.86	10.38	8.33	15.56	18.07	14.13	13.9867
VY92_RS06405	VY92_RS06405	nitrite reductase%2C copper-containing	1.236	0.306189	0.464436	0.867197	no	mRNA	108.86	46.52	26.22	19.15	71.11	82.96	60.5333	57.74
VY92_RS02475	VY92_RS02475	NAD(P)H-dependent oxidoreductase	0.773	-0.372244	0.465789	0.867489	no	mRNA	55.96	38.15	63.06	26.01	28.42	36.56	52.39	30.33
VY92_RS01385	VY92_RS01385	co-chaperone DjlA	1.285	0.361692	0.467305	0.86875	no	mRNA	16.08	6.75	5.81	2.04	12.4	16.44	9.54667	10.2933
VY92_RS01270	VY92_RS01270	peptidoglycan editing factor PgeF	0.788	-0.34406	0.467039	0.86875	no	mRNA	114.09	60.52	54.84	10.87	52.56	100.93	76.4833	54.7867
VY92_RS01075	VY92_RS01075	50S ribosomal protein L19	0.693	-0.529804	0.47137	0.871256	no	mRNA	270.91	27.85	16.76	14.84	58.1	62.47	105.173	45.1367
VY92_RS03075	VY92_RS03075	LPS assembly protein LptD	0.834	-0.26111	0.469582	0.871256	no	mRNA	320.65	168.4	169.67	48.21	165.52	262.22	219.573	158.65
VY92_RS08545	VY92_RS08545	spermidine/putrescine ABC transporter permease PotC	1.187	0.24683	0.47101	0.871256	no	mRNA	66.17	27.4	21.62	19.13	31.35	48.24	38.3967	32.9067
VY92_RS02410	VY92_RS02410	GTP diphosphokinase	1.198	0.260115	0.47078	0.871256	no	mRNA	185.52	127.97	108.36	92.11	122.08	160.06	140.617	124.75
VY92_RS10795	VY92_RS10795	HlyC/CorC family transporter	0.825	-0.278113	0.471597	0.871256	no	mRNA	12.41	6.19	8.34	3.4	5.21	8.98	8.98	5.86333
VY92_RS01575	VY92_RS01575	transcriptional regulator	1.379	0.464118	0.470391	0.871256	no	mRNA	12.53	8.09	8.9	9.52	7.56	10.44	9.84	9.17333
VY92_RS05415	VY92_RS05415	adenosylmethionine--8-amino-7-oxononanoate transaminase	0.797	-0.326743	0.469281	0.871256	no	mRNA	67.49	54.51	45.38	9.6	46.8	68.15	55.7933	41.5167
VY92_RS09365	VY92_RS09365	histidine-type phosphatase	0.721	-0.47114	0.474567	0.872277	no	mRNA	253.87	400.88	788.25	248.71	309.74	303.74	481	287.397
VY92_RS10020	VY92_RS10020	membrane-bound lytic murein transglycosylase MltC	0.839	-0.253058	0.473396	0.872277	no	mRNA	174.43	58.29	52.98	32.47	55.62	80.86	95.2333	56.3167
VY92_RS04450	VY92_RS04450	capsule biosynthesis protein	0.828	-0.272545	0.473978	0.872277	no	mRNA	27.09	10.11	7.92	4.03	9	15.28	15.04	9.43667
VY92_RS03045	VY92_RS03045	transcriptional regulator	1.713	0.776912	0.472941	0.872277	no	mRNA	2.52	4.26	1.56	4.73	2.28	1.5	2.78	2.83667
VY92_RS00940	VY92_RS00940	16S rRNA (cytosine(967)-C(5))-methyltransferase RsmB	0.833	-0.263561	0.473806	0.872277	no	mRNA	345.51	215.02	188.1	55.2	184.67	309.67	249.543	183.18
VY92_RS00240	VY92_RS00240	MFS transporter	1.466	0.551717	0.474677	0.872277	no	mRNA	14.73	24.71	61.83	44.79	31.33	37.86	33.7567	37.9933
VY92_RS03715	VY92_RS03715	rod shape-determining protein	1.166	0.222008	0.475735	0.873446	no	mRNA	111.59	55.13	63.91	39.98	63.42	105.43	76.8767	69.61
VY92_RS08875	VY92_RS08875	hypothetical protein	1.181	0.240133	0.477797	0.8742	no	mRNA	8.39	4.34	4.41	3.1	4.25	8.37	5.71333	5.24
VY92_RS08005	VY92_RS08005	DUF1919 domain-containing protein	1.359	0.442823	0.477591	0.8742	no	mRNA	5.52	2.13	1.18	1.97	2.54	3.63	2.94333	2.71333
VY92_RS09050	VY92_RS09050	dCTP deaminase	1.271	0.346358	0.477834	0.8742	no	mRNA	146.35	124.07	150.66	116.4	116.81	165.14	140.36	132.783
VY92_RS00635	VY92_RS00635	IS1595 family transposase	0.818	-0.290347	0.477097	0.8742	no	mRNA	72.68	51.1	74.29	24.89	42.52	69.58	66.0233	45.6633
VY92_RS06450	VY92_RS06450	MBL fold metallo-hydrolase	1.323	0.403354	0.478539	0.874717	no	mRNA	67.76	11.59	18.54	23.78	22.75	28.23	32.63	24.92
VY92_RS08470	VY92_RS08470	molybdate ABC transporter substrate-binding protein	0.784	-0.351824	0.480999	0.875351	no	mRNA	1926.27	2373	3198.8	1035.7	1860.47	2187.95	2499.36	1694.71
VY92_RS07540	VY92_RS07540	hypothetical protein	0.647	-0.628121	0.480346	0.875351	no	mRNA	14.92	1.7	1.48	0.29	1.88	6.67	6.03333	2.94667
VY92_RS11070	VY92_RS11070	long-chain fatty acid--CoA ligase	0.799	-0.323596	0.479593	0.875351	no	mRNA	980.34	930.66	846.47	176.25	859.17	1047.89	919.157	694.437
VY92_RS09290	VY92_RS09290	UDP-3-O-acyl-N-acetylglucosamine deacetylase	0.869	-0.202672	0.480102	0.875351	no	mRNA	581.18	339.48	334.71	129.88	353.36	403.73	418.457	295.657
VY92_RS09570	VY92_RS09570	fatty acid metabolism transcriptional regulator FadR	0.799	-0.324159	0.480611	0.875351	no	mRNA	341.51	108.25	80.46	39.68	77.39	209.03	176.74	108.7
VY92_RS05595	VY92_RS05595	molecular chaperone	0.858	-0.221206	0.482211	0.876785	no	mRNA	57.99	29.76	30.17	10.79	28.04	45.02	39.3067	27.95
VY92_RS10065	VY92_RS10065	TIGR03761 family integrating conjugative element protein	0.821	-0.284876	0.482698	0.876902	no	mRNA	79.75	85.34	79.1	28.42	67.38	77.28	81.3967	57.6933
VY92_RS06185	VY92_RS06185	ribonuclease T	0.799	-0.32297	0.483555	0.876919	no	mRNA	25.91	11.02	14.78	2.78	13.99	18.9	17.2367	11.89
VY92_RS08425	VY92_RS08425	hypothetical protein	1.224	0.291727	0.483362	0.876919	no	mRNA	241.16	170.45	242.38	108.07	193.34	402.94	217.997	234.783
VY92_RS07320	VY92_RS07320	CidB/LrgB family autolysis modulator	0.792	-0.337145	0.491099	0.880111	no	mRNA	71.18	36.11	22.62	6.01	28.66	54.39	43.3033	29.6867
VY92_RS10735	VY92_RS10735	5'-nucleotidase%2C lipoprotein e(P4) family	0.832	-0.265612	0.498074	0.880111	no	mRNA	31.12	23.71	27.34	7.92	24.08	27.36	27.39	19.7867
VY92_RS00250	atpC	F0F1 ATP synthase subunit epsilon	1.203	0.266336	0.500176	0.880111	no	mRNA	94.15	28.82	33.13	27.44	46.97	53.09	52.0333	42.5
VY92_RS09685	VY92_RS09685	PTS IIA-like nitrogen-regulatory protein PtsN	0.835	-0.260755	0.497069	0.880111	no	mRNA	287.82	111.41	79.65	34.42	113.64	162.03	159.627	103.363
VY92_RS04575	VY92_RS04575	lipid-A-disaccharide synthase	1.199	0.261359	0.49942	0.880111	no	mRNA	42.87	16.38	14.18	12.25	16.17	36.31	24.4767	21.5767
VY92_RS10605	VY92_RS10605	bifunctional phosphoribosyl-AMP cyclohydrolase/phosphoribosyl-ATP diphosphatase HisIE	1.202	0.265205	0.495547	0.880111	no	mRNA	106.05	80.78	77.92	57.76	82.89	100.29	88.25	80.3133
VY92_RS12155	VY92_RS12155	-	0.734	-0.445295	0.491763	0.880111	no	mRNA	309.19	235.39	217.41	30.98	240.66	171.94	253.997	147.86
VY92_RS08775	VY92_RS08775	class II fumarate hydratase	1.194	0.255885	0.499993	0.880111	no	mRNA	2657.05	1300.27	795.25	514.98	1902.37	2048.53	1584.19	1488.63
VY92_RS03955	VY92_RS03955	porphobilinogen synthase	1.241	0.311119	0.495272	0.880111	no	mRNA	174.73	59.35	31.35	33.14	71.92	136.43	88.4767	80.4967
VY92_RS03990	VY92_RS03990	sulfate transporter CysZ	1.445	0.531048	0.49239	0.880111	no	mRNA	3.66	0.44	0.72	0.91	1.82	1.69	1.60667	1.47333
VY92_RS05270	VY92_RS05270	AlpA family phage regulatory protein	0.796	-0.329832	0.494306	0.880111	no	mRNA	36.16	36.88	30.96	8.06	24.49	42.6	34.6667	25.05
VY92_RS08785	VY92_RS08785	type 1 glutamine amidotransferase	0.837	-0.257024	0.498226	0.880111	no	mRNA	68.58	39.37	28.96	10.2	41.7	41.37	45.6367	31.09
VY92_RS11705	VY92_RS11705	IS4 family transposase	0.828	-0.272841	0.49347	0.880111	no	mRNA	10.34	7.67	5.43	2.76	4.42	8.64	7.81333	5.27333
VY92_RS04800	VY92_RS04800	elongation factor Ts	1.357	0.440554	0.489072	0.880111	no	mRNA	506.08	85.03	40.82	90.84	230.07	194.6	210.643	171.837
VY92_RS04695	VY92_RS04695	prepilin peptidase	1.2	0.262491	0.490649	0.880111	no	mRNA	14.22	10.15	7.94	5.46	9.87	15.89	10.77	10.4067
VY92_RS03575	VY92_RS03575	integrating conjugative element protein PilL%2C PFGI-1 class	1.504	0.589034	0.488269	0.880111	no	mRNA	1.58	1.37	1.18	0.9	3.09	0.79	1.37667	1.59333
VY92_RS12360	VY92_RS12360	DUF2572 domain-containing protein	0.78	-0.358908	0.497864	0.880111	no	mRNA	14.12	3.67	4.55	2.26	3.16	7.18	7.44667	4.2
VY92_RS10005	VY92_RS10005	D-xylose ABC transporter substrate-binding protein	1.451	0.537208	0.500189	0.880111	no	mRNA	2.09	3.14	5.26	4.93	2.03	3.9	3.49667	3.62
VY92_RS01370	VY92_RS01370	YicC family protein	0.843	-0.246336	0.498779	0.880111	no	mRNA	167.58	82.14	98.95	26.69	87.55	139.68	116.223	84.64
VY92_RS07875	VY92_RS07875	thioredoxin-disulfide reductase	0.848	-0.23735	0.489455	0.880111	no	mRNA	294.74	208.29	173.17	59.04	207.09	220.26	225.4	162.13
VY92_RS06125	VY92_RS06125	monofunctional biosynthetic peptidoglycan transglycosylase	0.834	-0.262369	0.493375	0.880111	no	mRNA	34.5	19.64	19.16	5.22	20.38	26.57	24.4333	17.39
VY92_RS02075	VY92_RS02075	nucleotidyltransferase domain-containing protein	0.832	-0.265421	0.494552	0.880111	no	mRNA	218.38	190.14	142.46	44.6	133.91	229.78	183.66	136.097
VY92_RS10570	VY92_RS10570	bifunctional histidinol-phosphatase/imidazoleglycerol-phosphate dehydratase HisB	1.173	0.230591	0.497657	0.880111	no	mRNA	114.84	79.67	83.19	42.4	114.88	110.23	92.5667	89.17
VY92_RS11270	VY92_RS11270	GDP-L-fucose synthase	1.212	0.277498	0.493093	0.880111	no	mRNA	217.81	120.59	115.2	99.98	93.79	209.34	151.2	134.37
VY92_RS09295	VY92_RS09295	LysR family transcriptional regulator	0.799	-0.323473	0.488393	0.880111	no	mRNA	54.37	52.97	61.69	12.59	47.02	70.03	56.3433	43.2133
VY92_RS04960	VY92_RS04960	antimicrobial peptide ABC transporter permease SapC	0.827	-0.273391	0.494486	0.880111	no	mRNA	23.67	10.59	15.59	6.75	9.21	15.67	16.6167	10.5433
VY92_RS06030	VY92_RS06030	DNA glycosylase	0.866	-0.206845	0.487465	0.880111	no	mRNA	161.69	71.83	76.18	35.76	77.66	88.12	103.233	67.18
VY92_RS08205	VY92_RS08205	riboflavin synthase	0.825	-0.278345	0.489051	0.880111	no	mRNA	61.56	19.8	32.41	10.49	21.99	42.5	37.9233	24.9933
VY92_RS06555	VY92_RS06555	penicillin-binding protein activator	1.224	0.292157	0.486383	0.880111	no	mRNA	16	5.04	5.37	5.27	7.81	8.52	8.80333	7.2
VY92_RS09440	VY92_RS09440	PTS mannose/fructose/sorbose/N-acetylgalactosamine transporter subunit IIC	1.333	0.414863	0.49645	0.880111	no	mRNA	757.66	1335.06	1462.44	1174.74	1238.17	1251.48	1185.05	1221.46
VY92_RS09215	VY92_RS09215	transcriptional regulator MraZ	1.208	0.27258	0.495904	0.880111	no	mRNA	137.83	82.69	95.6	72.31	85.8	121.46	105.373	93.19
VY92_RS05840	VY92_RS05840	hypothetical protein	1.55	0.632659	0.491713	0.880111	no	mRNA	2.11	0.9	1.19	1.9	0.65	1.5	1.4	1.35
VY92_RS05010	VY92_RS05010	ubiquinone-binding protein	0.714	-0.485424	0.492383	0.880111	no	mRNA	28.56	7.1	6.67	0.61	10.08	13.75	14.11	8.14667
VY92_RS03930	VY92_RS03930	SCP2 domain-containing protein	0.846	-0.241194	0.493554	0.880111	no	mRNA	84.84	47.8	33.49	13.26	40.25	62.36	55.3767	38.6233
VY92_RS03870	VY92_RS03870	Xaa-Pro aminopeptidase	0.846	-0.240903	0.486863	0.880111	no	mRNA	274.79	120.8	76.41	44.97	102.68	154.14	157.333	100.597
VY92_RS06705	VY92_RS06705	23S rRNA (uridine(2552)-2'-O)-methyltransferase RlmE	1.252	0.324096	0.500823	0.88048	no	mRNA	31.76	15.65	17.46	17.42	15.45	21.21	21.6233	18.0267
VY92_RS03250	VY92_RS03250	class I adenylate cyclase	1.198	0.260811	0.504532	0.881573	no	mRNA	179.57	88.29	58.71	34.28	99.31	191.06	108.857	108.217
VY92_RS06085	VY92_RS06085	hypothetical protein	0.86	-0.217655	0.504622	0.881573	no	mRNA	112.73	91.72	80.33	32.25	69.83	107.33	94.9267	69.8033
VY92_RS02500	VY92_RS02500	hypothetical protein	0.844	-0.245351	0.505702	0.881573	no	mRNA	164.2	89.95	61.84	22.81	80.05	118.89	105.33	73.9167
VY92_RS08865	VY92_RS08865	hypothetical protein	0.791	-0.337345	0.505502	0.881573	no	mRNA	28.24	11.14	7.37	7.4	6.95	8.26	15.5833	7.53667
VY92_RS01695	VY92_RS01695	succinate dehydrogenase assembly factor 2 family protein	0.819	-0.288224	0.505211	0.881573	no	mRNA	477.49	283.89	248.29	151.54	157.62	251.07	336.557	186.743
VY92_RS08355	VY92_RS08355	glycerate kinase	0.706	-0.501958	0.505595	0.881573	no	mRNA	218.74	1322.66	1494.02	360.31	835.12	935.24	1011.81	710.223
VY92_RS08635	VY92_RS08635	chorismate synthase	0.841	-0.249337	0.504377	0.881573	no	mRNA	222.98	112.76	75.82	29.47	107.84	145.79	137.187	94.3667
VY92_RS03360	VY92_RS03360	relaxase	1.402	0.487463	0.503012	0.881573	no	mRNA	0.44	0.47	0.38	0.36	0.36	0.76	0.43	0.493333
VY92_RS03295	VY92_RS03295	C4-dicarboxylate ABC transporter permease	1.247	0.318627	0.502038	0.881573	no	mRNA	15.1	15.22	21.87	10.39	21.25	25.18	17.3967	18.94
VY92_RS09870	VY92_RS09870	-	1.401	0.486947	0.502614	0.881573	no	mRNA	2223.59	576.85	542.82	559.54	704.88	656.02	1114.42	640.147
VY92_RS00700	VY92_RS00700	8-oxo-dGTP diphosphatase MutT	0.82	-0.285603	0.520655	0.882025	no	mRNA	278.51	197.72	193.75	38.44	208.16	258.8	223.327	168.467
VY92_RS07570	VY92_RS07570	ClpXP protease specificity-enhancing factor	0.828	-0.272404	0.519585	0.882025	no	mRNA	299.48	76.24	77.99	52.43	80.48	114.37	151.237	82.4267
VY92_RS08645	VY92_RS08645	o-succinylbenzoate--CoA ligase	0.847	-0.239121	0.520187	0.882025	no	mRNA	94.09	50.31	42.48	15.2	37.57	82.44	62.2933	45.07
VY92_RS09170	VY92_RS09170	L-serine ammonia-lyase	0.716	-0.482202	0.519475	0.882025	no	mRNA	33.46	6.03	2.79	0.96	9.17	12.09	14.0933	7.40667
VY92_RS00675	VY92_RS00675	3-dehydroquinate synthase	0.849	-0.235747	0.513239	0.882025	no	mRNA	212.42	83.16	62.03	28.95	83.92	122.1	119.203	78.3233
VY92_RS04480	VY92_RS04480	thymidylate synthase	1.193	0.25502	0.516876	0.882025	no	mRNA	133.07	82.31	50.82	26.73	113.91	123.54	88.7333	88.06
VY92_RS06280	ubiF	2-octaprenyl-3-methyl-6-methoxy-1%2C4-benzoquinol hydroxylase	0.85	-0.234725	0.506932	0.882025	no	mRNA	154.89	108.45	96.96	31.67	84.53	153.9	120.1	90.0333
VY92_RS09160	VY92_RS09160	DsbE family thiol:disulfide interchange protein	0.816	-0.293315	0.506658	0.882025	no	mRNA	19.81	11.76	7.17	4.5	9.46	9.52	12.9133	7.82667
VY92_RS09045	VY92_RS09045	uridine kinase	0.845	-0.243267	0.515921	0.882025	no	mRNA	390.1	239.72	273.58	136.4	174.29	264.12	301.133	191.603
VY92_RS00245	VY92_RS00245	inositol monophosphatase	1.347	0.429304	0.520868	0.882025	no	mRNA	10.5	20.61	38.7	19.44	30.43	34.13	23.27	28
VY92_RS00505	VY92_RS00505	hypothetical protein	1.263	0.336309	0.517191	0.882025	no	mRNA	32.43	22.55	13.63	6.78	35.92	27.51	22.87	23.4033
VY92_RS08480	VY92_RS08480	sodium/glutamate symporter	1.971	0.978791	0.5165	0.882025	no	mRNA	16.6	165.65	766.34	609.06	649.51	210.98	316.197	489.85
VY92_RS04325	VY92_RS04325	replication endonuclease	1.236	0.305196	0.511364	0.882025	no	mRNA	2.65	1.03	0.76	0.71	1.51	1.77	1.48	1.33
VY92_RS03505	VY92_RS03505	TIGR03749 family integrating conjugative element protein	1.324	0.405124	0.5105	0.882025	no	mRNA	2.95	3.17	2.2	2.25	3.79	2.16	2.77333	2.73333
VY92_RS10850	VY92_RS10850	FtsH protease activity modulator HflK	0.847	-0.239057	0.513318	0.882025	no	mRNA	929.95	672.09	808.64	260.72	548.63	986.09	803.56	598.48
VY92_RS07035	VY92_RS07035	type II toxin-antitoxin system HipA family toxin	0.848	-0.237853	0.517545	0.882025	no	mRNA	19.76	14.92	13.02	6.67	9.45	16.12	15.9	10.7467
VY92_RS05080	VY92_RS05080	ATP-dependent RNA helicase HrpA	0.847	-0.240227	0.51889	0.882025	no	mRNA	14.71	4.96	4.28	2.73	4.53	7.21	7.98333	4.82333
VY92_RS12260	VY92_RS12260	hypothetical protein	1.405	0.490333	0.516002	0.882025	no	mRNA	0.93	0.8	0.26	0.75	0.55	0.43	0.663333	0.576667
VY92_RS09575	VY92_RS09575	pyridoxal phosphate-dependent aminotransferase	0.862	-0.214414	0.509384	0.882025	no	mRNA	671.27	498.09	496.15	219.29	416.38	523.51	555.17	386.393
VY92_RS09315	VY92_RS09315	hypothetical protein	0.783	-0.352109	0.510639	0.882025	no	mRNA	26.2	6.58	3.84	2.77	7.75	9.12	12.2067	6.54667
VY92_RS10490	VY92_RS10490	hypothetical protein	1.276	0.35187	0.509065	0.882025	no	mRNA	178.1	184.17	230.42	167.31	188.09	210.37	197.563	188.59
VY92_RS11170	VY92_RS11170	signal recognition particle protein	1.165	0.220468	0.509354	0.882025	no	mRNA	350.82	209.07	168.63	142.94	222.76	251.61	242.84	205.77
VY92_RS08855	VY92_RS08855	hypothetical protein	0.809	-0.305566	0.515112	0.882025	no	mRNA	9.78	4.31	2.67	2.29	3.61	3.18	5.58667	3.02667
VY92_RS08870	VY92_RS08870	hypothetical protein	1.325	0.406302	0.509154	0.882025	no	mRNA	2.14	0.61	1.53	1.13	1.12	1.83	1.42667	1.36
VY92_RS10945	VY92_RS10945	-	0.713	-0.487414	0.517454	0.882025	no	mRNA	376.77	454.18	683.93	103.26	262.46	574.18	504.96	313.3
VY92_RS00870	VY92_RS00870	nitrate/nitrite two-component system sensor histidine kinase NarQ	0.829	-0.270191	0.507298	0.882025	no	mRNA	58.31	33.52	17.98	7.79	30.65	35.62	36.6033	24.6867
VY92_RS09625	VY92_RS09625	3-phosphoshikimate 1-carboxyvinyltransferase	1.258	0.33169	0.519795	0.882025	no	mRNA	74.53	24.43	12.65	9.37	43.87	53.29	37.2033	35.51
VY92_RS04620	VY92_RS04620	bifunctional pyr operon transcriptional regulator/uracil phosphoribosyltransferase PyrR	0.854	-0.226982	0.520243	0.882025	no	mRNA	350.37	143.68	182.96	87.69	119.42	225.55	225.67	144.22
VY92_RS09940	VY92_RS09940	copper chaperone PCu(A)C	0.798	-0.326127	0.517546	0.882025	no	mRNA	364.51	279.37	266.67	41.39	265.34	392.56	303.517	233.097
VY92_RS06150	VY92_RS06150	preprotein translocase subunit YajC	0.815	-0.295441	0.5178	0.882025	no	mRNA	111.55	51.65	61.16	35.43	29.54	62.25	74.7867	42.4067
VY92_RS08420	VY92_RS08420	serine/threonine transporter SstT	1.199	0.261468	0.513291	0.882025	no	mRNA	706.48	348.86	351.15	319.92	403.85	424.09	468.83	382.62
VY92_RS10515	VY92_RS10515	hypothetical protein	0.811	-0.303028	0.514491	0.882025	no	mRNA	151.01	65.37	46.72	12.54	67.73	87.37	87.7	55.88
VY92_RS01455	VY92_RS01455	50S ribosomal protein L11	0.784	-0.351808	0.517297	0.882025	no	mRNA	1849.22	547.27	298.25	117.07	680.1	804.37	898.247	533.847
VY92_RS03680	VY92_RS03680	alpha/beta hydrolase	0.836	-0.258478	0.509234	0.882025	no	mRNA	19.2	16.29	13.95	4.73	15.23	15.31	16.48	11.7567
VY92_RS05515	VY92_RS05515	50S ribosomal protein L9	0.839	-0.253334	0.51181	0.882025	no	mRNA	151.13	45.04	40.8	23.07	52.05	64.46	78.99	46.5267
VY92_RS05230	VY92_RS05230	hypothetical protein	1.318	0.398576	0.5222	0.882837	no	mRNA	32.91	67.73	86.5	54.74	68.17	86.07	62.38	69.66
VY92_RS05810	VY92_RS05810	Lsg locus protein 4	1.525	0.609111	0.521911	0.882837	no	mRNA	2.05	1.22	0.67	1.88	0.87	0.51	1.31333	1.08667
VY92_RS00670	VY92_RS00670	shikimate kinase AroK	0.849	-0.236066	0.523581	0.88373	no	mRNA	90.82	32.57	26.05	14.6	30.26	48.34	49.8133	31.0667
VY92_RS02650	VY92_RS02650	type II toxin-antitoxin system RelE/ParE family toxin	0.792	-0.336151	0.523282	0.88373	no	mRNA	25.62	7.26	13.46	3.76	8.31	16.99	15.4467	9.68667
VY92_RS07855	VY92_RS07855	ABC transporter ATP-binding protein	1.144	0.194598	0.525893	0.885466	no	mRNA	188.17	112.72	102.12	72.38	107.18	176.66	134.337	118.74
VY92_RS10530	VY92_RS10530	M48 family peptidase	0.869	-0.202044	0.525786	0.885466	no	mRNA	28.02	14.04	11.79	6.09	12.82	17	17.95	11.97
VY92_RS00865	VY92_RS00865	UDP-N-acetylmuramate dehydrogenase	0.845	-0.243081	0.525203	0.885466	no	mRNA	357.14	254.14	187.01	61.96	184.29	353.55	266.097	199.933
VY92_RS06175	VY92_RS06175	bifunctional proline dehydrogenase/L-glutamate gamma-semialdehyde dehydrogenase PutA	1.511	0.595326	0.52702	0.885925	no	mRNA	73.78	557.75	1357.63	786.53	1248.11	551.8	663.053	862.147
VY92_RS04855	VY92_RS04855	30S ribosomal protein S1	1.256	0.328955	0.526699	0.885925	no	mRNA	311.99	74.72	72.33	104.81	90.36	147.49	153.013	114.22
VY92_RS12245	VY92_RS12245	hypothetical protein	0.754	-0.406675	0.527884	0.886656	no	mRNA	3.59	1.76	2.65	0.45	1.66	3.14	2.66667	1.75
VY92_RS03600	VY92_RS03600	DUF3560 domain-containing protein	1.341	0.423223	0.529582	0.888788	no	mRNA	2.37	1.37	1.85	1.44	1.64	2.69	1.86333	1.92333
VY92_RS01000	VY92_RS01000	EamA-like transporter family protein	0.834	-0.262315	0.531918	0.888834	no	mRNA	46.75	34.07	18.42	7.17	27.91	34.54	33.08	23.2067
VY92_RS09230	VY92_RS09230	peptidoglycan glycosyltransferase FtsI	0.85	-0.234361	0.53256	0.888834	no	mRNA	213	152.52	103.19	35.65	127.67	184.24	156.237	115.853
VY92_RS11275	VY92_RS11275	GDP-mannose 4%2C6-dehydratase	1.194	0.256344	0.531556	0.888834	no	mRNA	295.92	215.15	217.75	171.89	189.07	287.27	242.94	216.077
VY92_RS11880	VY92_RS11880	hypothetical protein	0.769	-0.379494	0.531639	0.888834	no	mRNA	13.29	5.04	3.12	0.7	5.32	7.25	7.15	4.42333
VY92_RS10950	VY92_RS10950	DNA helicase Rep	0.849	-0.236714	0.532614	0.888834	no	mRNA	82.59	59.64	52.44	15.14	50.77	82.57	64.89	49.4933
VY92_RS05155	VY92_RS05155	sulfurtransferase FdhD	1.216	0.282355	0.532519	0.888834	no	mRNA	65.53	40.18	45.03	39.01	37.93	51.41	50.2467	42.7833
VY92_RS01190	VY92_RS01190	peroxidase	0.869	-0.202474	0.531977	0.888834	no	mRNA	666.33	462.13	477.19	161.62	449.37	584.24	535.217	398.41
VY92_RS04330	VY92_RS04330	hypothetical protein	1.437	0.523492	0.535408	0.888958	no	mRNA	9.63	2.41	1.59	3.21	4.64	4.08	4.54333	3.97667
VY92_RS02085	VY92_RS02085	6-phosphogluconolactonase	0.853	-0.230139	0.535181	0.888958	no	mRNA	335.16	339.48	229.49	107.33	253.63	280.62	301.377	213.86
VY92_RS01480	VY92_RS01480	preprotein translocase subunit SecE	0.78	-0.358193	0.533657	0.888958	no	mRNA	154.54	42.86	27.07	14.28	24.34	95.14	74.8233	44.5867
VY92_RS08595	VY92_RS08595	FadR family transcriptional regulator	0.865	-0.209293	0.536122	0.888958	no	mRNA	161.68	90.66	114.24	35.74	91.86	143.19	122.193	90.2633
VY92_RS06495	VY92_RS06495	preprotein translocase subunit SecG	0.74	-0.433863	0.535476	0.888958	no	mRNA	170.86	20.64	24.02	27.21	18.23	36.92	71.84	27.4533
VY92_RS05160	VY92_RS05160	heavy metal transport/detoxification protein	1.181	0.239868	0.53337	0.888958	no	mRNA	495.95	339.87	324.65	108.17	440.84	665.71	386.823	404.907
VY92_RS07195	VY92_RS07195	aminopeptidase N	0.875	-0.191888	0.535997	0.888958	no	mRNA	415.57	199.86	153.96	70.39	206.96	254.14	256.463	177.163
VY92_RS02515	VY92_RS02515	DUF4115 domain-containing protein	1.298	0.375898	0.534603	0.888958	no	mRNA	46.51	8.95	9.9	15.59	9.43	24.57	21.7867	16.53
VY92_RS04570	VY92_RS04570	acyl-ACP--UDP-N-acetylglucosamine O-acyltransferase	0.858	-0.221764	0.537217	0.88935	no	mRNA	261.49	142.88	191.4	85.36	130.43	176.29	198.59	130.693
VY92_RS00350	VY92_RS00350	sodium-dependent transporter	1.298	0.376412	0.537113	0.88935	no	mRNA	43.44	6.3	4.88	7.4	19.09	17.19	18.2067	14.56
VY92_RS02505	VY92_RS02505	histidine--tRNA ligase	1.126	0.170599	0.538369	0.889354	no	mRNA	185.68	108.44	83.7	57.97	121.64	147.95	125.94	109.187
VY92_RS01580	VY92_RS01580	hypothetical protein	0.858	-0.220505	0.538508	0.889354	no	mRNA	758.23	440.3	442.6	127.6	516.83	554.88	547.043	399.77
VY92_RS07435	VY92_RS07435	efflux transporter periplasmic adaptor subunit	0.847	-0.239493	0.537928	0.889354	no	mRNA	54.59	16.97	20.21	10.46	15.14	31.57	30.59	19.0567
VY92_RS06695	VY92_RS06695	methylglyoxal synthase	0.833	-0.263125	0.541038	0.892432	no	mRNA	118.46	36.53	27.53	14.31	35.49	62.73	60.84	37.51
VY92_RS08375	VY92_RS08375	YebC/PmpR family DNA-binding transcriptional regulator	0.82	-0.286816	0.541234	0.892432	no	mRNA	92.81	29.44	17.07	9.92	34.71	37.79	46.44	27.4733
VY92_RS04735	VY92_RS04735	hypothetical protein	0.83	-0.269572	0.541796	0.892649	no	mRNA	20.48	11.74	9.95	7.23	6.47	10.44	14.0567	8.04667
VY92_RS10420	VY92_RS10420	low temperature requirement protein A	0.771	-0.375892	0.543078	0.893196	no	mRNA	31.76	5.25	3.43	3.11	8.58	7.9	13.48	6.53
VY92_RS07975	VY92_RS07975	hypothetical protein	0.833	-0.26351	0.542634	0.893196	no	mRNA	451.77	504.57	448.74	145.71	471.24	407.79	468.36	341.58
VY92_RS07255	VY92_RS07255	2-amino-4-hydroxy-6-hydroxymethyldihydropteridine diphosphokinase	0.66	-0.598991	0.543422	0.893196	no	mRNA	37.05	7.9	3.71	0	11.35	14.01	16.22	8.45333
VY92_RS05990	VY92_RS05990	acylneuraminate cytidylyltransferase	1.262	0.336128	0.544633	0.894476	no	mRNA	15.87	3.26	4.67	5.39	4.21	9.28	7.93333	6.29333
VY92_RS07525	VY92_RS07525	LOG family protein	0.87	-0.200376	0.545172	0.894653	no	mRNA	182.6	140.29	131.57	50.83	134.54	145.23	151.487	110.2
VY92_RS07010	VY92_RS07010	thiamine-phosphate kinase	0.762	-0.391621	0.546103	0.894762	no	mRNA	52.92	8.46	6.49	2.61	15.5	18.75	22.6233	12.2867
VY92_RS06285	VY92_RS06285	tRNA (N6-isopentenyl adenosine(37)-C2)-methylthiotransferase MiaB	0.8	-0.322645	0.545875	0.894762	no	mRNA	92.13	20.18	12.39	8.65	26.39	33.54	41.5667	22.86
sRNA0109			0.754	-0.407413	0.547407	0.895482	no	sRNA	196.69	412.72	485.54	65.89	372.36	364.57	364.983	267.607
VY92_RS07785	VY92_RS07785	KpsF/GutQ family sugar isomerase	0.864	-0.211256	0.547075	0.895482	no	mRNA	184.08	73.21	61.19	25.38	82.54	107.57	106.16	71.83
VY92_RS06435	VY92_RS06435	carboxy terminal-processing peptidase	1.213	0.27857	0.550598	0.897989	no	mRNA	33.62	10.19	10.31	11.93	10.76	19.4	18.04	14.03
VY92_RS07300	VY92_RS07300	hypothetical protein	0.808	-0.307244	0.549995	0.897989	no	mRNA	26.87	16.79	6.4	4.9	12.08	13.13	16.6867	10.0367
VY92_RS03540	VY92_RS03540	TIGR03747 family integrating conjugative element membrane protein	1.223	0.290576	0.551358	0.897989	no	mRNA	13.13	8.01	8.71	7.49	6.38	12.85	9.95	8.90667
VY92_RS07625	VY92_RS07625	endopeptidase	1.203	0.266642	0.551541	0.897989	no	mRNA	45.31	17.79	11.33	9.29	17.79	41.28	24.81	22.7867
VY92_RS07810	VY92_RS07810	TIGR01777 family protein	0.771	-0.376043	0.550979	0.897989	no	mRNA	15.5	2.97	2.83	0.86	4.4	7.01	7.1	4.09
VY92_RS04505	VY92_RS04505	1%2C6-anhydro-N-acetylmuramyl-L-alanine amidase AmpD	0.818	-0.290097	0.550129	0.897989	no	mRNA	87.65	23.28	15.72	9.41	23.53	41.77	42.2167	24.9033
VY92_RS02025	VY92_RS02025	thymidine kinase	0.835	-0.260635	0.552183	0.898327	no	mRNA	47.44	28.75	18.06	5.64	23.49	38.76	31.4167	22.63
VY92_RS05115	VY92_RS05115	hypothetical protein	1.303	0.382143	0.553494	0.899754	no	mRNA	9.17	3.26	5.39	3.66	6.36	6.88	5.94	5.63333
VY92_RS08990	VY92_RS08990	peptidase M15	1.22	0.287312	0.55575	0.899908	no	mRNA	11.88	8.46	7.18	4.45	11.54	10.38	9.17333	8.79
VY92_RS12380	VY92_RS12380	hypothetical protein	1.164	0.219115	0.555762	0.899908	no	mRNA	4.03	2.27	1.83	1.01	3.02	3.58	2.71	2.53667
VY92_RS05045	VY92_RS05045	zinc ABC transporter ATP-binding protein ZnuC	0.782	-0.355124	0.554733	0.899908	no	mRNA	18.13	3.5	4.13	1.53	3.62	10.05	8.58667	5.06667
VY92_RS08560	VY92_RS08560	NAD-dependent malic enzyme	0.82	-0.287009	0.554649	0.899908	no	mRNA	709.14	1046.11	1031.49	354.3	849.17	820.83	928.913	674.767
VY92_RS06130	VY92_RS06130	trp operon repressor	0.861	-0.216278	0.555752	0.899908	no	mRNA	164.62	115.38	105.35	30.77	114.97	139.33	128.45	95.0233
VY92_RS08630	VY92_RS08630	penicillin-insensitive murein endopeptidase	0.817	-0.291034	0.556404	0.900244	no	mRNA	352.92	143.38	87.89	27.38	141.84	226.27	194.73	131.83
VY92_RS08605	VY92_RS08605	carbon starvation protein A	1.189	0.249149	0.557385	0.901127	no	mRNA	10.99	7.38	8.36	5.72	9.82	8.4	8.91	7.98
VY92_RS00100	VY92_RS00100	ABC transporter ATP-binding protein	0.757	-0.401785	0.559897	0.904224	no	mRNA	31.78	5.34	3.03	1.42	7.35	13.42	13.3833	7.39667
VY92_RS09950	VY92_RS09950	transcriptional regulator GutM	1.231	0.300375	0.56088	0.904224	no	mRNA	39.03	55.85	57.02	33.55	48.62	78.07	50.6333	53.4133
VY92_RS08820	VY92_RS08820	bifunctional biotin--[acetyl-CoA-carboxylase] synthetase/biotin operon repressor	0.851	-0.23244	0.561047	0.904224	no	mRNA	49.52	49.53	50.27	18.69	38.88	52.26	49.7733	36.61
VY92_RS03010	VY92_RS03010	acetolactate synthase 2 catalytic subunit	1.188	0.248067	0.560433	0.904224	no	mRNA	9.49	4.19	3.57	1.54	6.83	8.36	5.75	5.57667
VY92_RS02010	VY92_RS02010	lipopolysaccharide heptosyltransferase II	0.81	-0.304732	0.562041	0.905122	no	mRNA	47.2	36.2	31.4	4.8	36.73	46.66	38.2667	29.3967
VY92_RS11775	VY92_RS11775	recombinase NinG	1.383	0.468254	0.562992	0.905602	no	mRNA	5.28	1.18	0.86	2.19	1.82	1.76	2.44	1.92333
VY92_RS05925	VY92_RS05925	purine permease	1.224	0.291866	0.563214	0.905602	no	mRNA	8.52	3.1	1.68	1.35	4.65	6.29	4.43333	4.09667
VY92_RS03820	VY92_RS03820	dUTP diphosphatase	0.88	-0.183791	0.573684	0.906071	no	mRNA	635.85	395.25	286.51	116.11	396.1	434.14	439.203	315.45
VY92_RS07120	VY92_RS07120	hypothetical protein	1.162	0.21683	0.566303	0.906071	no	mRNA	23.68	10.52	12.17	7.98	10.43	23.24	15.4567	13.8833
VY92_RS04935	VY92_RS04935	protein-disulfide reductase DsbD	0.819	-0.288489	0.573872	0.906071	no	mRNA	34.27	10.56	7.14	2.69	10.86	20.08	17.3233	11.21
VY92_RS00965	VY92_RS00965	MurR/RpiR family transcriptional regulator	1.234	0.303035	0.569447	0.906071	no	mRNA	89.77	63.83	101.05	73.87	63.09	90.94	84.8833	75.9667
VY92_RS07040	VY92_RS07040	helix-turn-helix domain-containing protein	0.764	-0.388515	0.575265	0.906071	no	mRNA	19.19	4.97	9.57	2.32	3.48	15.28	11.2433	7.02667
VY92_RS02370	VY92_RS02370	ribonuclease P protein component	0.675	-0.566856	0.569144	0.906071	no	mRNA	28.34	7.05	1.94	0	7.61	12.23	12.4433	6.61333
VY92_RS03345	VY92_RS03345	magnesium/nickel/cobalt transporter CorA	1.234	0.303376	0.566333	0.906071	no	mRNA	13.71	3.92	2.54	3.77	5.93	6.14	6.72333	5.28
VY92_RS06920	VY92_RS06920	glutaredoxin%2C GrxB family	0.857	-0.223227	0.572185	0.906071	no	mRNA	55.96	43.89	42.21	14.46	29.36	63.73	47.3533	35.85
VY92_RS04685	VY92_RS04685	PTS mannose transporter subunit IIAB	1.191	0.252188	0.566396	0.906071	no	mRNA	4493.57	1952.29	1078.07	931.49	3279.79	2244.1	2507.98	2151.79
VY92_RS10010	VY92_RS10010	adenine DNA glycosylase	0.857	-0.222029	0.570031	0.906071	no	mRNA	21.51	11.31	7.83	3.11	9.66	15.86	13.55	9.54333
VY92_RS03120	VY92_RS03120	50S ribosomal protein L11 methyltransferase	1.127	0.172193	0.569532	0.906071	no	mRNA	155.34	107.4	102.09	51.18	125.03	167.67	121.61	114.627
VY92_RS00215	VY92_RS00215	site-specific integrase	0.77	-0.376483	0.575318	0.906071	no	mRNA	13.22	25.31	52.8	12.68	23.82	30.17	30.4433	22.2233
VY92_RS05455	VY92_RS05455	DNA-directed RNA polymerase subunit omega	0.885	-0.175585	0.569059	0.906071	no	mRNA	664.15	318.3	305.18	107.99	320.5	500.11	429.21	309.533
VY92_RS11050	VY92_RS11050	ATP-dependent protease subunit HslV	0.867	-0.206068	0.572459	0.906071	no	mRNA	74.11	38.87	30.49	20.63	30.64	36.95	47.8233	29.4067
VY92_RS07685	VY92_RS07685	exodeoxyribonuclease V subunit alpha	1.171	0.227988	0.57506	0.906071	no	mRNA	48.62	23.07	16.97	7.86	35.67	41.82	29.5533	28.45
VY92_RS00600	VY92_RS00600	glutathione S-transferase	0.864	-0.210972	0.566973	0.906071	no	mRNA	434.9	215.86	211.86	60.32	243.59	330.39	287.54	211.433
VY92_RS05565	VY92_RS05565	-	0.711	-0.491534	0.568012	0.906071	no	mRNA	67.55	88.77	68.33	5.23	75.13	63.4	74.8833	47.92
VY92_RS07730	VY92_RS07730	selenide%2C water dikinase SelD	1.153	0.205919	0.567989	0.906071	no	mRNA	263.7	211.24	234.17	123.09	259.64	294.86	236.37	225.863
VY92_RS05795	VY92_RS05795	YdcF family protein	0.847	-0.239897	0.57303	0.906071	no	mRNA	19.41	6.49	6.77	4.15	6.41	8.94	10.89	6.5
VY92_RS03140	VY92_RS03140	acetyl-CoA carboxylase biotin carboxyl carrier protein	0.882	-0.181659	0.570517	0.906071	no	mRNA	304.84	132	146.32	51.08	166.47	194.45	194.387	137.333
VY92_RS10480	VY92_RS10480	sugar O-acetyltransferase	1.16	0.214426	0.568964	0.906071	no	mRNA	71.8	44.86	40.12	29.74	35.3	75.36	52.26	46.8
VY92_RS09065	VY92_RS09065	transcription termination factor Rho	0.774	-0.368903	0.570297	0.906071	no	mRNA	228.54	42.77	22.39	13.43	45.06	108.21	97.9	55.5667
VY92_RS02745	VY92_RS02745	acetylornithine deacetylase	0.881	-0.182408	0.567846	0.906071	no	mRNA	177.09	109.35	126.41	51.79	113.62	126.64	137.617	97.35
VY92_RS09145	VY92_RS09145	NAD(P)/FAD-dependent oxidoreductase	0.875	-0.19226	0.56995	0.906071	no	mRNA	85.43	48.74	32	14.55	43.18	60.59	55.39	39.44
VY92_RS06195	VY92_RS06195	YggS family pyridoxal phosphate-dependent enzyme	0.842	-0.247473	0.571366	0.906071	no	mRNA	164.74	163.71	170.95	42.2	160.32	188.03	166.467	130.183
VY92_RS04975	VY92_RS04975	hypothetical protein	1.22	0.286586	0.571564	0.906071	no	mRNA	23.86	13	16.75	15.15	11.54	17.58	17.87	14.7567
VY92_RS10560	VY92_RS10560	cytochrome c	0.884	-0.177603	0.574678	0.906071	no	mRNA	82.2	37.06	36.86	14	39.42	58.42	52.04	37.28
VY92_RS04835	VY92_RS04835	DUF535 domain-containing protein	1.292	0.369566	0.576327	0.906971	no	mRNA	15.61	2.52	1.51	2.13	6.26	8.38	6.54667	5.59
VY92_RS12570	VY92_RS12570	NADH-flavin reductase	0.799	-0.324328	0.578303	0.909389	no	mRNA	98.4	159.38	108.96	60.75	87.49	69	122.247	72.4133
VY92_RS04990	VY92_RS04990	arginine:ornithine antiporter	1.373	0.457106	0.57907	0.909905	no	mRNA	0.63	0.36	0.47	0.51	0.36	0.56	0.486667	0.476667
VY92_RS08245	VY92_RS08245	ABC transporter permease	0.708	-0.4979	0.590394	0.91105	no	mRNA	5.04	0.88	0.42	0.3	0.75	2.08	2.11333	1.04333
sRNA0065			0.788	-0.342995	0.585434	0.91105	no	sRNA	373.27	69.91	49.64	51.87	42.58	127.45	164.273	73.9667
VY92_RS07920	VY92_RS07920	hypothetical protein	0.716	-0.481705	0.587849	0.91105	no	mRNA	22.28	3.54	2.92	0.49	4.25	10.73	9.58	5.15667
VY92_RS10485	VY92_RS10485	beta-phosphoglucomutase family hydrolase	1.199	0.262426	0.584963	0.91105	no	mRNA	32.79	16.54	16.07	15.94	12.19	25.74	21.8	17.9567
VY92_RS04095	VY92_RS04095	tape measure domain-containing protein	1.147	0.197436	0.58504	0.91105	no	mRNA	9.21	4.34	3.38	2.59	6.11	5.61	5.64333	4.77
VY92_RS06000	VY92_RS06000	shikimate dehydrogenase	1.195	0.257035	0.590797	0.91105	no	mRNA	37.6	11.22	14.59	11.82	11.06	31.06	21.1367	17.98
VY92_RS07775	VY92_RS07775	endonuclease SmrB	1.201	0.264568	0.584189	0.91105	no	mRNA	13.66	5.88	7.72	6.32	5.72	11.37	9.08667	7.80333
VY92_RS10370	VY92_RS10370	signal peptidase I	0.879	-0.186886	0.585596	0.91105	no	mRNA	260.47	195.76	187.47	62.78	194.3	231.93	214.567	163.003
VY92_RS06725	VY92_RS06725	3-deoxy-8-phosphooctulonate synthase	1.157	0.210827	0.590614	0.91105	no	mRNA	182.95	96.97	93.59	81.77	91.69	127.94	124.503	100.467
VY92_RS01765	VY92_RS01765	DNA mismatch repair protein MutS	0.875	-0.193396	0.5902	0.91105	no	mRNA	183.7	115.08	99.53	31.36	122.36	146.05	132.77	99.9233
VY92_RS09565	VY92_RS09565	sodium/proton antiporter NhaB	0.882	-0.180688	0.583899	0.91105	no	mRNA	91.22	37.29	40.89	22.81	32.51	54.69	56.4667	36.67
VY92_RS05025	VY92_RS05025	exodeoxyribonuclease VII large subunit	1.195	0.257464	0.588485	0.91105	no	mRNA	69.19	21.68	11.55	11.06	36.11	40.47	34.14	29.2133
VY92_RS01810	VY92_RS01810	xanthine permease	1.234	0.302825	0.590491	0.91105	no	mRNA	59.07	54.01	59.1	54.77	44.15	46.64	57.3933	48.52
VY92_RS08525	VY92_RS08525	bifunctional [glutamate--ammonia ligase]-adenylyl-L-tyrosine phosphorylase/[glutamate--ammonia-ligase] adenylyltransferase	0.885	-0.176118	0.581505	0.91105	no	mRNA	137.98	109.19	93.04	39.24	98.01	114.24	113.403	83.83
VY92_RS10045	VY92_RS10045	chromosome partitioning protein ParB	1.31	0.390024	0.58196	0.91105	no	mRNA	0.89	0.49	0.76	0.71	0.53	0.76	0.713333	0.666667
VY92_RS04700	VY92_RS04700	DNA gyrase inhibitor YacG	1.179	0.237755	0.585648	0.91105	no	mRNA	70.06	49.83	46.42	40.56	41.2	58.61	55.4367	46.79
VY92_RS10960	VY92_RS10960	phosphopyruvate hydratase	0.895	-0.159518	0.584594	0.91105	no	mRNA	4896.52	2168.88	2133.59	1182.57	2271.99	2584.79	3066.33	2013.12
VY92_RS11565	VY92_RS11565	30S ribosomal protein S11	1.152	0.203522	0.588926	0.91105	no	mRNA	2146.5	878.41	495.42	461.54	1075.12	1359.08	1173.44	965.247
VY92_RS01940	VY92_RS01940	hypothetical protein	1.259	0.332793	0.584495	0.91105	no	mRNA	790.69	1257.28	1326.98	1077.6	1144.74	955.48	1124.98	1059.27
VY92_RS08540	VY92_RS08540	spermidine/putrescine ABC transporter permease PotB	0.809	-0.306633	0.582103	0.91105	no	mRNA	57.51	13.06	11.5	3.83	15.86	31.77	27.3567	17.1533
VY92_RS06980	VY92_RS06980	phosphoglucosamine mutase	1.118	0.161275	0.587965	0.91105	no	mRNA	66.23	44.93	36.07	21.83	51.38	58.43	49.0767	43.88
VY92_RS07185	VY92_RS07185	sel1 repeat family protein	1.157	0.209982	0.586732	0.91105	no	mRNA	67.16	62.98	55.43	36.98	54.36	82.78	61.8567	58.04
VY92_RS12525	VY92_RS12525	hypothetical protein	0.9	-0.151955	0.589589	0.91105	no	mRNA	264.75	154.23	157.38	62.62	154.38	211.48	192.12	142.827
VY92_RS07720	VY92_RS07720	Lon protease family protein	1.17	0.226731	0.587946	0.91105	no	mRNA	135.21	55.38	43.95	23.41	60.61	143.03	78.18	75.6833
VY92_RS08815	VY92_RS08815	hypothetical protein	0.786	-0.346737	0.584479	0.91105	no	mRNA	211.31	413.59	597.9	221.51	285.77	296.99	407.6	268.09
VY92_RS06545	VY92_RS06545	SIS domain-containing protein	0.848	-0.23863	0.592809	0.911197	no	mRNA	17.35	8.11	10.08	4.97	5.86	12.13	11.8467	7.65333
VY92_RS02675	VY92_RS02675	DNA starvation/stationary phase protection protein	1.169	0.225379	0.592455	0.911197	no	mRNA	129.06	61.05	66.47	57.14	64.45	81.57	85.5267	67.72
VY92_RS01675	VY92_RS01675	hypothetical protein	0.817	-0.292154	0.593092	0.911197	no	mRNA	28.58	8.5	5.63	5.35	7.86	9.15	14.2367	7.45333
VY92_RS07025	VY92_RS07025	4-hydroxy-tetrahydrodipicolinate reductase	0.814	-0.296196	0.593088	0.911197	no	mRNA	187.4	63.53	31.9	12.33	80	85.67	94.2767	59.3333
VY92_RS00110	VY92_RS00110	oxaloacetate decarboxylase subunit alpha	0.863	-0.213292	0.591375	0.911197	no	mRNA	293.42	212.41	118.02	50.53	202.38	194	207.95	148.97
VY92_RS04860	VY92_RS04860	integration host factor subunit beta	0.878	-0.187629	0.59364	0.911363	no	mRNA	387.94	136.8	109.76	59.36	156.03	187.55	211.5	134.313
VY92_RS04375	VY92_RS04375	7-cyano-7-deazaguanine synthase QueC	0.84	-0.25132	0.594343	0.911642	no	mRNA	348.2	294.64	436.01	87.84	337.47	437.77	359.617	287.693
VY92_RS04745	VY92_RS04745	glycerol-3-phosphate 1-O-acyltransferase PlsB	0.861	-0.216371	0.594886	0.911642	no	mRNA	56.49	20.97	22.35	15.64	18.12	23.39	33.27	19.05
VY92_RS10445	VY92_RS10445	UDP-glucose 4-epimerase GalE	1.154	0.206602	0.595143	0.911642	no	mRNA	1277.14	1011.19	1065.83	683.92	1145.12	1172.96	1118.05	1000.67
VY92_RS02195	VY92_RS02195	30S ribosomal protein S3	0.755	-0.406302	0.598057	0.915429	no	mRNA	1413.01	120.58	72.18	96.1	344.43	270.32	535.257	236.95
sRNA0021			0.752	-0.411502	0.599024	0.916233	no	sRNA	430.51	316.03	626.36	58.22	297.83	588.87	457.633	314.973
VY92_RS10440	VY92_RS10440	MFS transporter	0.877	-0.188937	0.60051	0.917827	no	mRNA	423.47	261.79	207.56	68.45	252.3	355.31	297.607	225.353
VY92_RS01255	VY92_RS01255	DUF853 domain-containing protein	0.872	-0.197549	0.602345	0.918007	no	mRNA	237.36	204.4	223.27	71.77	202.66	235.2	221.677	169.877
VY92_RS12085	VY92_RS12085	DUF2570 domain-containing protein	0.759	-0.397019	0.601089	0.918007	no	mRNA	4.08	6.26	8.05	1.58	3.13	8.64	6.13	4.45
VY92_RS11215	VY92_RS11215	magnesium/cobalt transporter CorC	1.131	0.178151	0.6024	0.918007	no	mRNA	76.94	43.17	49.75	31.6	45.55	70.45	56.62	49.2
VY92_RS00015	VY92_RS00015	D-methionine ABC transporter%2C ATP-binding protein	1.126	0.171583	0.601615	0.918007	no	mRNA	19.65	9.19	8.94	5.45	12.61	14.51	12.5933	10.8567
VY92_RS09945	srlR	transcriptional regulator	1.133	0.179871	0.603792	0.918101	no	mRNA	53.92	32.99	38.04	14.74	45.65	62.84	41.65	41.0767
VY92_RS00815	VY92_RS00815	potassium transporter	1.143	0.193302	0.603512	0.918101	no	mRNA	50.45	29.9	31.32	22.94	26.66	46.42	37.2233	32.0067
VY92_RS09580	VY92_RS09580	isochorismate synthase	0.844	-0.243976	0.603252	0.918101	no	mRNA	233.2	73.73	48.51	25.03	63.94	142.77	118.48	77.2467
VY92_RS04525	VY92_RS04525	ribosome recycling factor	0.838	-0.255306	0.606391	0.921376	no	mRNA	256.39	51.28	64.26	21.78	93.86	116.06	123.977	77.2333
VY92_RS08960	VY92_RS08960	hypothetical protein	0.712	-0.48999	0.607198	0.921479	no	mRNA	6.19	2.94	4.24	3.16	0.27	2.12	4.45667	1.85
VY92_RS00010	VY92_RS00010	D-glycero-beta-D-manno-heptose 1%2C7-bisphosphate 7-phosphatase	1.16	0.213713	0.614468	0.921479	no	mRNA	29.93	23	24.82	16.5	20.96	32.9	25.9167	23.4533
VY92_RS00970	VY92_RS00970	class II fructose-bisphosphate aldolase	1.173	0.229945	0.613159	0.921479	no	mRNA	3513.82	1348.27	770.47	481.79	2005.89	2686.21	1877.52	1724.63
VY92_RS02520	VY92_RS02520	SLC13 family permease	1.169	0.225045	0.612695	0.921479	no	mRNA	30.06	29	31.39	20.8	28.57	33.97	30.15	27.78
VY92_RS05385	VY92_RS05385	50S ribosomal protein L32	0.718	-0.478655	0.613016	0.921479	no	mRNA	55.55	7.5	12.25	0	16.51	25.62	25.1	14.0433
VY92_RS07825	VY92_RS07825	electron transport complex subunit RsxC	0.827	-0.273254	0.614401	0.921479	no	mRNA	46.83	17.59	9.3	3.25	17.35	29.24	24.5733	16.6133
VY92_RS06140	VY92_RS06140	protein translocase subunit SecF	0.889	-0.170245	0.609732	0.921479	no	mRNA	71.16	34.57	25.83	11.91	37.2	42.53	43.8533	30.5467
VY92_RS10305	VY92_RS10305	YeiH family putative sulfate export transporter	1.134	0.181648	0.614415	0.921479	no	mRNA	204.68	197.1	167.26	91.03	191.34	269.64	189.68	184.003
VY92_RS09735	VY92_RS09735	UDP-N-acetylglucosamine 1-carboxyvinyltransferase	0.813	-0.29844	0.613392	0.921479	no	mRNA	202.51	39.26	23.42	14.54	53.96	84.71	88.3967	51.07
sRNA0009			2.065	1.04617	0.611187	0.921479	no	sRNA	18.84	0	83.26	77.3	15.03	26.34	34.0333	39.5567
VY92_RS01955	VY92_RS01955	autotransporter domain-containing protein	1.209	0.274268	0.609367	0.921479	no	mRNA	279.11	223.95	341.06	245.25	213.81	290.44	281.373	249.833
VY92_RS08360	VY92_RS08360	Holliday junction branch migration DNA helicase RuvB	0.878	-0.18848	0.609259	0.921479	no	mRNA	52.62	21.43	25.54	9.55	19.44	42.46	33.1967	23.8167
VY92_RS05955	VY92_RS05955	tRNA (adenosine(37)-N6)-threonylcarbamoyltransferase complex ATPase subunit type 1 TsaE	0.808	-0.307541	0.613105	0.921479	no	mRNA	18.92	6.21	5.08	1.6	4.41	13.69	10.07	6.56667
VY92_RS05510	VY92_RS05510	aspartate aminotransferase family protein	1.169	0.225647	0.613011	0.921479	no	mRNA	147.2	137.63	104.23	38.88	130.08	262.74	129.687	143.9
VY92_RS06255	VY92_RS06255	3'%2C5'-cyclic-AMP phosphodiesterase	0.888	-0.171862	0.610561	0.921479	no	mRNA	451.67	261.16	281.02	86.68	297.63	370.16	331.283	251.49
VY92_RS08185	VY92_RS08185	GTP cyclohydrolase II	0.892	-0.164465	0.60771	0.921479	no	mRNA	102.66	52.38	42.67	17.55	52.5	72.53	65.9033	47.5267
VY92_RS08080	VY92_RS08080	ferrochelatase	0.873	-0.196671	0.610039	0.921479	no	mRNA	68.6	32.54	26.38	8.99	31.84	52.15	42.5067	30.9933
VY92_RS08590	VY92_RS08590	sn-glycerol-3-phosphate ABC transporter ATP-binding protein UgpC	1.265	0.33867	0.611592	0.921479	no	mRNA	28.79	74.2	109.15	41.44	122.36	92.6	70.7133	85.4667
VY92_RS02455	VY92_RS02455	3D-(3%2C5/4)-trihydroxycyclohexane-1%2C2-dione acylhydrolase (decyclizing)	1.233	0.301972	0.626455	0.921765	no	mRNA	20.13	45.79	61.67	26.38	62.78	57.69	42.53	48.95
VY92_RS07015	VY92_RS07015	phosphatidylglycerophosphatase A	0.754	-0.407312	0.616486	0.921765	no	mRNA	14.99	1.64	1.82	0.72	4.18	4.5	6.15	3.13333
VY92_RS11700	VY92_RS11700	transposase	1.235	0.304459	0.618348	0.921765	no	mRNA	102.18	112.45	153.41	117.73	96.21	109.39	122.68	107.777
VY92_RS08765	VY92_RS08765	GNAT family N-acetyltransferase	1.251	0.322783	0.622262	0.921765	no	mRNA	52.98	10.84	6.08	5.34	14.9	45.13	23.3	21.79
VY92_RS01890	VY92_RS01890	bifunctional tRNA pseudouridine(32) synthase/23S rRNA pseudouridine(746) synthase RluA	1.141	0.189944	0.61926	0.921765	no	mRNA	13.9	9.22	8.72	4.75	10.66	14.07	10.6133	9.82667
VY92_RS11375	VY92_RS11375	hypothetical protein	1.201	0.263981	0.630325	0.921765	no	mRNA	56.8	22.29	28.38	27.35	21	32.3	35.8233	26.8833
VY92_RS05725	VY92_RS05725	Fic family protein	0.802	-0.319082	0.616941	0.921765	no	mRNA	12.31	2.83	1.72	1.68	3.38	3.68	5.62	2.91333
VY92_RS11090	VY92_RS11090	trigger factor	0.832	-0.2654	0.624412	0.921765	no	mRNA	407.4	71.42	54.73	43.9	104.15	144.21	177.85	97.42
VY92_RS06370	VY92_RS06370	DNA topoisomerase I	0.913	-0.130911	0.621323	0.921765	no	mRNA	121.45	72.38	62.87	30.23	68.08	89.27	85.5667	62.5267
VY92_RS06400	VY92_RS06400	DNA topoisomerase IV subunit A	1.168	0.223991	0.620576	0.921765	no	mRNA	70.02	46.17	25.25	11.82	63.2	65.7	47.1467	46.9067
VY92_RS04585	VY92_RS04585	DNA polymerase III subunit delta	0.822	-0.282687	0.632243	0.921765	no	mRNA	74.86	43.62	23.67	4.34	46.51	52.61	47.3833	34.4867
VY92_RS04175	VY92_RS04175	hypothetical protein	0.834	-0.26147	0.622519	0.921765	no	mRNA	12.44	6.61	2.88	2.05	5.61	5.98	7.31	4.54667
VY92_RS04770	VY92_RS04770	outer membrane protein assembly factor BamC	1.137	0.185047	0.632906	0.921765	no	mRNA	83.08	31.48	27.54	26.91	36.3	44.98	47.3667	36.0633
VY92_RS09085	VY92_RS09085	penicillin-binding protein 2	1.143	0.192527	0.629918	0.921765	no	mRNA	28.75	14.11	10.66	4.74	18.6	27.93	17.84	17.09
VY92_RS09080	VY92_RS09080	23S rRNA (pseudouridine(1915)-N(3))-methyltransferase RlmH	0.875	-0.192315	0.632863	0.921765	no	mRNA	86.43	59.06	55.57	14.27	59.42	83.22	67.02	52.3033
VY92_RS03620	VY92_RS03620	DNA topoisomerase III	0.885	-0.176855	0.631054	0.921765	no	mRNA	6.14	3.46	3.61	1.43	3.01	5.18	4.40333	3.20667
VY92_RS10720	galM	galactose-1-epimerase	0.883	-0.179553	0.621793	0.921765	no	mRNA	960.27	674.63	557.51	176.56	624.15	908.91	730.803	569.873
VY92_RS06620	VY92_RS06620	molybdopterin molybdotransferase	0.89	-0.168271	0.62603	0.921765	no	mRNA	335.88	146.07	112.73	49.6	166.12	200.57	198.227	138.763
VY92_RS09875	VY92_RS09875	-	1.488	0.573614	0.63014	0.921765	no	mRNA	21.29	3.42	11.35	2.97	16.35	18.95	12.02	12.7567
VY92_RS11000	VY92_RS11000	AcrB/AcrD/AcrF family protein	0.812	-0.300601	0.619736	0.921765	no	mRNA	184.57	38.56	25.77	10.85	72.69	61.47	82.9667	48.3367
VY92_RS08860	VY92_RS08860	hypothetical protein	0.788	-0.344569	0.620236	0.921765	no	mRNA	6.29	1.83	2.78	1.33	2.2	2.63	3.63333	2.05333
VY92_RS06775	VY92_RS06775	metal ABC transporter permease	0.869	-0.201773	0.630829	0.921765	no	mRNA	132.91	46.35	46.78	32.7	32.75	69.28	75.3467	44.91
VY92_RS02995	VY92_RS02995	alpha/beta hydrolase	0.888	-0.171324	0.631502	0.921765	no	mRNA	133.68	81.16	74.84	25.25	67.7	131.59	96.56	74.8467
VY92_RS02635	VY92_RS02635	ribulose-phosphate 3-epimerase	0.834	-0.261303	0.632478	0.921765	no	mRNA	266.49	74.27	46.58	18.95	75.67	158.93	129.113	84.5167
VY92_RS10785	VY92_RS10785	primosomal protein N'	0.876	-0.191243	0.630102	0.921765	no	mRNA	203.34	158.45	151.48	40.94	147.04	224.12	171.09	137.367
VY92_RS10070	VY92_RS10070	DUF3158 domain-containing protein	1.201	0.264079	0.629492	0.921765	no	mRNA	15.14	7.29	10.81	9.15	6.62	11.53	11.08	9.1
VY92_RS07930	VY92_RS07930	ribonucleoside-diphosphate reductase subunit alpha	1.105	0.143402	0.624907	0.921765	no	mRNA	287.4	159.04	157.56	74.07	216.23	258.11	201.333	182.803
VY92_RS07555	VY92_RS07555	50S ribosomal protein L13	0.794	-0.332532	0.626357	0.921765	no	mRNA	434.84	57.24	38.18	22.37	124.6	137.08	176.753	94.6833
VY92_RS09705	VY92_RS09705	phospholipid ABC transporter ATP-binding protein MlaF	0.817	-0.290909	0.624653	0.921765	no	mRNA	59.82	10.34	8.78	4.38	14	28.27	26.3133	15.55
VY92_RS01470	VY92_RS01470	hypothetical protein	1.198	0.260892	0.615551	0.921765	no	mRNA	19.13	6.48	5.3	3.62	7.18	17.56	10.3033	9.45333
VY92_RS12330	VY92_RS12330	hypothetical protein	1.173	0.230757	0.628257	0.921765	no	mRNA	5.95	4.69	5.19	3.71	4.39	6.24	5.27667	4.78
VY92_RS12015	VY92_RS12015	hypothetical protein	1.175	0.232989	0.617344	0.921765	no	mRNA	12.2	4.33	3.84	4.03	5.97	5.99	6.79	5.33
VY92_RS12510	VY92_RS12510	hypothetical protein	1.198	0.260718	0.625709	0.921765	no	mRNA	354.13	259.05	377.11	272.78	236.57	329.04	330.097	279.463
VY92_RS07480	VY92_RS07480	glycogen/starch/alpha-glucan phosphorylase	1.118	0.160599	0.63142	0.921765	no	mRNA	81.44	31.55	24.32	17.22	43.1	54.02	45.77	38.1133
VY92_RS07590	VY92_RS07590	EamA/RhaT family transporter	1.229	0.297519	0.628737	0.921765	no	mRNA	11.4	2.1	2.67	3.63	3.76	4.35	5.39	3.91333
VY92_RS00210	VY92_RS00210	MerR family transcriptional regulator	1.163	0.217499	0.622217	0.921765	no	mRNA	34.67	14.13	12.12	8.62	13.56	31.64	20.3067	17.94
VY92_RS11795	VY92_RS11795	hypothetical protein	1.195	0.256548	0.624395	0.921765	no	mRNA	6.54	2.75	2.92	2.32	4.8	3.22	4.07	3.44667
VY92_RS00840	VY92_RS00840	hypothetical protein	1.123	0.167993	0.619526	0.921765	no	mRNA	47.02	21.47	18.25	11.9	21.76	42.3	28.9133	25.32
sRNA0089			1.233	0.301974	0.629402	0.921765	no	sRNA	73.35	51.93	74.07	59.47	35.12	66.99	66.45	53.86
VY92_RS00225	VY92_RS00225	type I restriction-modification system subunit M	1.131	0.177413	0.62726	0.921765	no	mRNA	329.99	238.54	172.84	79.45	305.93	331.6	247.123	238.993
VY92_RS12690	VY92_RS12690	hypothetical protein	0.789	-0.342733	0.630181	0.921765	no	mRNA	15.58	4.24	5.25	2.91	4.46	6.18	8.35667	4.51667
VY92_RS02560	VY92_RS02560	type IV pilus biogenesis/stability protein PilW	1.246	0.317118	0.634415	0.923312	no	mRNA	13.31	11.92	4.81	9.32	7.93	5.92	10.0133	7.72333
VY92_RS03040	VY92_RS03040	hypothetical protein	0.808	-0.307824	0.636946	0.926344	no	mRNA	6.55	8.66	11.33	5.04	4.64	7.62	8.84667	5.76667
VY92_RS04445	VY92_RS04445	capsule biosynthesis protein	0.874	-0.19492	0.638836	0.927281	no	mRNA	23.46	7.01	6.37	3.45	6.9	13.64	12.28	7.99667
VY92_RS12630	VY92_RS12630	hypothetical protein	1.201	0.264127	0.638167	0.927281	no	mRNA	16.63	5.44	10.14	6.1	10.05	11.92	10.7367	9.35667
VY92_RS03165	VY92_RS03165	ATP-dependent chaperone ClpB	0.866	-0.207433	0.638933	0.927281	no	mRNA	77.95	80.98	50.3	34.93	52.35	48.54	69.7433	45.2733
VY92_RS04390	VY92_RS04390	hypothetical protein	0.79	-0.34017	0.640728	0.929234	no	mRNA	5.1	2.3	2.25	2.09	0.97	1.69	3.21667	1.58333
VY92_RS09755	VY92_RS09755	-	1.414	0.499797	0.641993	0.929768	no	mRNA	0	201.04	601.92	265.63	448.03	227.45	267.653	313.703
VY92_RS11555	VY92_RS11555	DNA-directed RNA polymerase subunit alpha	1.159	0.21333	0.641971	0.929768	no	mRNA	637.4	185.11	118.28	157.04	235.05	304.78	313.597	232.29
VY92_RS02400	VY92_RS02400	DNA repair protein RecO	1.111	0.151327	0.643417	0.931178	no	mRNA	117.37	78.59	70.68	46.07	69.84	117.19	88.88	77.7
VY92_RS09150	VY92_RS09150	c-type cytochrome biogenesis protein CcmI	1.127	0.172695	0.643962	0.931317	no	mRNA	53.75	35.14	24.99	11.29	41.44	57.03	37.96	36.5867
VY92_RS12435	VY92_RS12435	hypothetical protein	1.156	0.209401	0.647212	0.931463	no	mRNA	17.33	16.14	14	4.92	22.29	21.65	15.8233	16.2867
VY92_RS07850	VY92_RS07850	sodium-dependent transporter	0.867	-0.206653	0.646149	0.931463	no	mRNA	52.32	13.31	10.92	6.35	17.45	23.58	25.5167	15.7933
sRNA0048			0.79	-0.340864	0.645264	0.931463	no	sRNA	318.38	442.21	483.7	37.5	391.41	541.23	414.763	323.38
VY92_RS01970	VY92_RS01970	L-fucose mutarotase	1.24	0.310627	0.645282	0.931463	no	mRNA	25.68	58.98	108.05	37.65	86.98	109.72	64.2367	78.1167
VY92_RS08680	VY92_RS08680	DNA topoisomerase (ATP-hydrolyzing) subunit A	0.88	-0.183968	0.646972	0.931463	no	mRNA	197.14	82.16	63.64	23.5	86.3	137.96	114.313	82.5867
VY92_RS02540	VY92_RS02540	molybdopterin adenylyltransferase	0.863	-0.212648	0.647003	0.931463	no	mRNA	166.44	197.21	179.84	46.63	191.43	199.74	181.163	145.933
VY92_RS05540	ppnK	inorganic polyphosphate kinase	0.849	-0.235973	0.64691	0.931463	no	mRNA	108.88	30.28	22.03	9.88	27.88	69.06	53.73	35.6067
VY92_RS06770	VY92_RS06770	metal ABC transporter permease	0.882	-0.181816	0.648946	0.932702	no	mRNA	182.95	88.67	87.08	59.24	60.99	98.89	119.567	73.04
VY92_RS04595	VY92_RS04595	leucine--tRNA ligase	0.884	-0.178609	0.648973	0.932702	no	mRNA	63.81	33.62	25.23	8.89	40.37	39.79	40.8867	29.6833
VY92_RS07830	VY92_RS07830	electron transport complex subunit RsxD	0.859	-0.219707	0.651643	0.933545	no	mRNA	55.17	25.61	13.26	5.15	24.74	36.37	31.3467	22.0867
VY92_RS00705	VY92_RS00705	transcription-repair coupling factor	0.894	-0.160858	0.65126	0.933545	no	mRNA	142.81	80.63	47.34	23.91	70.69	101.79	90.26	65.4633
VY92_RS03845	VY92_RS03845	sugar ABC transporter ATP-binding protein	0.812	-0.300651	0.650638	0.933545	no	mRNA	10.29	21.95	37.98	11.85	19.05	20.11	23.4067	17.0033
VY92_RS09380	VY92_RS09380	ABC transporter permease	1.166	0.221828	0.651813	0.933545	no	mRNA	16.42	22.1	23.18	11.86	24.75	25.67	20.5667	20.76
VY92_RS04875	VY92_RS04875	orotidine-5'-phosphate decarboxylase	1.134	0.181024	0.650209	0.933545	no	mRNA	157.74	57.02	51.95	49.51	72.49	77.14	88.9033	66.38
VY92_RS03130	VY92_RS03130	DUF997 domain-containing protein	1.199	0.261756	0.656827	0.934712	no	mRNA	177.17	282.58	449.72	167.95	403.72	428.65	303.157	333.44
VY92_RS00935	VY92_RS00935	Trk system potassium transporter TrkA	1.13	0.176802	0.660522	0.934712	no	mRNA	61.02	46.33	41.59	32.92	37.48	55.11	49.6467	41.8367
VY92_RS03115	VY92_RS03115	tRNA dihydrouridine synthase DusB	0.89	-0.168324	0.655166	0.934712	no	mRNA	38.84	12.73	11.82	6.15	13.41	22.76	21.13	14.1067
VY92_RS03550	VY92_RS03550	conjugative coupling factor TraD%2C PFGI-1 class	0.904	-0.146348	0.653724	0.934712	no	mRNA	9.92	6.23	6.21	2.68	5.63	8.23	7.45333	5.51333
VY92_RS09025	VY92_RS09025	-	1.25	0.32196	0.656096	0.934712	no	mRNA	47.69	15.97	2.66	13.77	16.07	17.14	22.1067	15.66
VY92_RS06355	VY92_RS06355	NAD(P)H nitroreductase	1.238	0.307726	0.6537	0.934712	no	mRNA	13.25	5.55	12.07	10	8.2	5.79	10.29	7.99667
VY92_RS03905	VY92_RS03905	tRNA (N6-threonylcarbamoyladenosine(37)-N6)-methyltransferase TrmO	0.886	-0.174118	0.659786	0.934712	no	mRNA	64.77	47.26	53.74	14.41	47.25	71.44	55.2567	44.3667
VY92_RS09110	VY92_RS09110	lipoyl(octanoyl) transferase LipB	0.909	-0.138255	0.662121	0.934712	no	mRNA	103.72	72.65	65.25	26.99	71.56	82.34	80.54	60.2967
VY92_RS04730	VY92_RS04730	16S rRNA (guanine(1207)-N(2))-methyltransferase RsmC	1.128	0.173248	0.654483	0.934712	no	mRNA	92.12	80.67	68.43	36.79	61.71	138.9	80.4067	79.1333
VY92_RS00165	VY92_RS00165	alpha/beta hydrolase	1.213	0.278626	0.66175	0.934712	no	mRNA	16.56	2.94	2.67	1.88	4.76	13.27	7.39	6.63667
VY92_RS03320	VY92_RS03320	transketolase	0.901	-0.150372	0.660652	0.934712	no	mRNA	3126.9	2298.72	2249.19	1057.21	2261.76	2163.27	2558.27	1827.41
VY92_RS04290	VY92_RS04290	phage portal protein	0.879	-0.185951	0.66213	0.934712	no	mRNA	6.77	4.55	3.81	2.06	4	4.27	5.04333	3.44333
VY92_RS07755	VY92_RS07755	ornithine carbamoyltransferase	0.9	-0.151298	0.662706	0.934712	no	mRNA	1295.8	991.38	1086.23	453.83	939.74	1102.94	1124.47	832.17
sRNA0096			0.762	-0.392255	0.655948	0.934712	no	sRNA	1273.46	489.37	215.56	0	572.68	613.87	659.463	395.517
VY92_RS01645	VY92_RS01645	glutamine--fructose-6-phosphate transaminase (isomerizing)	0.834	-0.261076	0.660336	0.934712	no	mRNA	383.7	48.47	53.62	34.59	116.33	112.79	161.93	87.9033
VY92_RS05995	VY92_RS05995	N-acetylneuraminate synthase	1.18	0.239372	0.655989	0.934712	no	mRNA	55.26	16.43	22.32	23.44	14.86	30.45	31.3367	22.9167
VY92_RS10085	VY92_RS10085	hypothetical protein	1.167	0.223158	0.662341	0.934712	no	mRNA	22.41	20.55	23.2	14.46	26.24	18.64	22.0533	19.78
VY92_RS10160	VY92_RS10160	cystathionine gamma-synthase	0.915	-0.127489	0.659949	0.934712	no	mRNA	321.55	213.92	205.78	88.21	201.85	268.89	247.083	186.317
VY92_RS05720	VY92_RS05720	peptide chain release factor 2	0.828	-0.271645	0.660721	0.934712	no	mRNA	59.11	11.02	8.07	3.85	13.16	31.3	26.0667	16.1033
VY92_RS01325	VY92_RS01325	phosphoserine phosphatase	1.138	0.186384	0.659471	0.934712	no	mRNA	221.71	136.32	107.28	37.33	192.35	235.36	155.103	155.013
VY92_RS04965	VY92_RS04965	peptide ABC transporter permease	0.865	-0.209602	0.656614	0.934712	no	mRNA	24.64	11.31	21.1	9.27	9.93	18.5	19.0167	12.5667
VY92_RS10185	VY92_RS10185	50S ribosomal protein L21	0.835	-0.259601	0.663009	0.934712	no	mRNA	196.3	31.02	26.71	25.06	32.94	72.64	84.6767	43.5467
VY92_RS11205	VY92_RS11205	arginine transporter permease subunit ArtQ	0.887	-0.172468	0.662688	0.934712	no	mRNA	103.48	35.84	24.68	18.74	34.93	47.29	54.6667	33.6533
VY92_RS09415	VY92_RS09415	DUF2264 domain-containing protein	1.139	0.187846	0.66388	0.935161	no	mRNA	43.71	55.07	46.88	22.86	58.32	65.99	48.5533	49.0567
VY92_RS04130	VY92_RS04130	hypothetical protein	1.117	0.159816	0.666369	0.935161	no	mRNA	17.15	8.88	7.97	6.26	9.93	11.53	11.3333	9.24
VY92_RS04535	VY92_RS04535	di-trans%2Cpoly-cis-decaprenylcistransferase	1.123	0.167745	0.666382	0.935161	no	mRNA	104.23	37.2	35.67	20.76	40.86	94.5	59.0333	52.04
VY92_RS11085	VY92_RS11085	ATP-dependent Clp endopeptidase%2C proteolytic subunit ClpP	1.252	0.323739	0.666149	0.935161	no	mRNA	32.57	5.79	3.39	1.81	20.79	14.19	13.9167	12.2633
VY92_RS05930	VY92_RS05930	GTPase HflX	1.24	0.310372	0.665827	0.935161	no	mRNA	119.14	23.52	11.36	8.92	28.48	110.83	51.34	49.41
VY92_RS03210	VY92_RS03210	ATP-dependent protease	0.874	-0.194041	0.666489	0.935161	no	mRNA	30.11	13.31	22.82	10.78	10.87	22.04	22.08	14.5633
VY92_RS11020	VY92_RS11020	PIN domain nuclease	1.158	0.211022	0.66539	0.935161	no	mRNA	74.58	68.56	103.62	49.65	91.33	94.96	82.2533	78.6467
VY92_RS07130	VY92_RS07130	acetate kinase	0.889	-0.170181	0.667133	0.935431	no	mRNA	877.17	360.44	207.62	122.74	387.25	457.45	481.743	322.48
VY92_RS06395	VY92_RS06395	YjjI family glycine radical enzyme	1.106	0.145598	0.668612	0.936238	no	mRNA	506.27	193.56	145.3	102.63	243.76	355.03	281.71	233.807
VY92_RS06120	VY92_RS06120	NAD(P)-dependent oxidoreductase	1.093	0.128046	0.668272	0.936238	no	mRNA	465.46	311.96	246.02	138.09	367.07	393.63	341.147	299.597
VY92_RS05075	VY92_RS05075	50S ribosomal protein L20	0.867	-0.205166	0.670797	0.937396	no	mRNA	276.17	71.25	43.5	34.12	82.58	111.65	130.307	76.1167
VY92_RS03390	VY92_RS03390	hypothetical protein	0.721	-0.471475	0.670166	0.937396	no	mRNA	1.2	0.46	0.68	0.18	0.37	0.8	0.78	0.45
VY92_RS08270	VY92_RS08270	lipid A ABC transporter ATP-binding protein/permease MsbA	0.848	-0.237585	0.67061	0.937396	no	mRNA	26.23	7.38	4.51	1.91	7.82	15.5	12.7067	8.41
VY92_RS08440	VY92_RS08440	alanine racemase	0.899	-0.15349	0.671566	0.937838	no	mRNA	118.15	82.71	84.17	26.19	76.15	125.76	95.01	76.0333
VY92_RS06245	VY92_RS06245	phosphate-starvation-inducible protein PsiE	1.165	0.220389	0.672393	0.93836	no	mRNA	15.94	6.37	4.79	4.32	6.24	12.44	9.03333	7.66667
VY92_RS09225	VY92_RS09225	cell division protein FtsL	0.866	-0.207593	0.673276	0.93896	no	mRNA	31	14.3	17.06	8.5	9.06	23.44	20.7867	13.6667
VY92_RS03430	VY92_RS03430	hypothetical protein	0.851	-0.232177	0.676695	0.940178	no	mRNA	58.93	83.49	97.31	30.46	68.4	77.69	79.91	58.85
VY92_RS02735	VY92_RS02735	acetylglutamate kinase	0.884	-0.178347	0.676137	0.940178	no	mRNA	90.27	80.84	90.95	24.91	92.21	90.96	87.3533	69.36
VY92_RS06180	VY92_RS06180	sodium:proton antiporter	1.124	0.168571	0.675306	0.940178	no	mRNA	144.71	62.91	41.82	23.76	97.85	96.68	83.1467	72.7633
VY92_RS03315	VY92_RS03315	L-ribulose-5-phosphate 4-epimerase	0.835	-0.260103	0.676395	0.940178	no	mRNA	309.41	917.5	777.8	188.11	705.29	811.67	668.237	568.357
VY92_RS10685	VY92_RS10685	cytochrome c-type biogenesis protein CcmH	1.143	0.19251	0.674645	0.940178	no	mRNA	107.99	64.25	26.25	18.21	69.3	96.98	66.1633	61.4967
VY92_RS01950	VY92_RS01950	hypothetical protein	1.179	0.237337	0.676874	0.940178	no	mRNA	793.12	1454.96	1511.37	976.48	1315.7	1363.42	1253.15	1218.53
VY92_RS10460	VY92_RS10460	non-canonical purine NTP pyrophosphatase%2C RdgB/HAM1 family	1.132	0.178486	0.678195	0.94106	no	mRNA	460.17	374.58	305.63	260.12	286.66	386.34	380.127	311.04
VY92_RS08930	VY92_RS08930	hypothetical protein	1.123	0.16679	0.678418	0.94106	no	mRNA	18.28	14.92	13.42	9.99	13.48	16.25	15.54	13.24
VY92_RS02700	VY92_RS02700	lipoprotein signal peptidase	0.886	-0.175111	0.679659	0.942152	no	mRNA	73.82	33.53	20.27	9.45	28.62	52.75	42.54	30.2733
VY92_RS11630	rrf	-	1.188	0.248197	0.682668	0.943166	no	mRNA	140818	263183	237338	113808	229023	223937	213780	188923
VY92_RS01030	VY92_RS01030	serine O-acetyltransferase	1.185	0.245296	0.681495	0.943166	no	mRNA	176.63	68.01	34.69	12.95	101.72	162.45	93.11	92.3733
VY92_RS04490	VY92_RS04490	sulfite exporter TauE/SafE family protein	1.11	0.150715	0.682455	0.943166	no	mRNA	98.35	36.61	25.49	21.92	46.55	58.23	53.4833	42.2333
VY92_RS01520	VY92_RS01520	pantetheine-phosphate adenylyltransferase	1.137	0.184975	0.681424	0.943166	no	mRNA	20.42	16.48	11.77	4.43	16.48	29.14	16.2233	16.6833
VY92_RS11725	VY92_RS11725	hypothetical protein	0.845	-0.243107	0.681777	0.943166	no	mRNA	6.99	1.94	3.67	1.15	2.15	5.17	4.2	2.82333
VY92_RS04580	VY92_RS04580	ribonuclease HII	1.115	0.156651	0.686033	0.946663	no	mRNA	25.74	17.36	19.84	7.94	19.35	33.82	20.98	20.37
VY92_RS11770	VY92_RS11770	hypothetical protein	1.186	0.246245	0.687942	0.946663	no	mRNA	5.2	2.46	1.36	1.82	2.21	3.53	3.00667	2.52
VY92_RS02150	VY92_RS02150	phosphoenolpyruvate carboxykinase (ATP)	1.123	0.167995	0.687668	0.946663	no	mRNA	11522.7	11850	9698	6627.61	11808.2	10806.1	11023.6	9747.31
VY92_RS00230	VY92_RS00230	restriction endonuclease subunit S	1.136	0.183837	0.68792	0.946663	no	mRNA	12.15	7.98	10.69	4.71	13.02	10.85	10.2733	9.52667
VY92_RS11340	VY92_RS11340	translocation protein TolB	1.115	0.156528	0.687291	0.946663	no	mRNA	82.71	48.98	56.68	38.43	57.73	57.66	62.79	51.2733
VY92_RS09925	VY92_RS09925	Na+/H+ antiporter NhaC	1.164	0.219442	0.687242	0.946663	no	mRNA	11.56	13.57	13.82	10.57	12.28	11.03	12.9833	11.2933
VY92_RS02430	VY92_RS02430	dihydroneopterin aldolase	0.873	-0.196136	0.688707	0.947086	no	mRNA	67.2	44.36	83.54	28.96	46.53	63.54	65.0333	46.3433
VY92_RS09965	srlE	PTS glucitol/sorbitol transporter subunit IIB	1.204	0.267262	0.689764	0.947282	no	mRNA	12.22	28.63	48.77	16.8	45.46	42.04	29.8733	34.7667
VY92_RS01130	VY92_RS01130	bifunctional glutamate--cysteine ligase GshA/glutathione synthetase GshB	0.916	-0.126218	0.689677	0.947282	no	mRNA	127.4	79.38	70.6	26.35	79.97	109.38	92.46	71.9
VY92_RS08840	VY92_RS08840	glutamine-hydrolyzing GMP synthase	1.099	0.13625	0.691529	0.948843	no	mRNA	520.52	210.97	164.97	97.34	306.68	352.51	298.82	252.177
VY92_RS05290	VY92_RS05290	methyltransferase	0.869	-0.202093	0.691912	0.948843	no	mRNA	31.02	9.02	8.51	4.36	15.02	10.11	16.1833	9.83
VY92_RS12585	VY92_RS12585	hypothetical protein	0.783	-0.352453	0.692275	0.948843	no	mRNA	4.51	5.92	2.59	0	4.17	6.39	4.34	3.52
VY92_RS09545	VY92_RS09545	methylated-DNA--[protein]-cysteine S-methyltransferase	0.924	-0.114466	0.718662	0.949044	no	mRNA	449.1	344.64	315.33	138.95	313.28	392.91	369.69	281.713
VY92_RS09725	VY92_RS09725	NTP-binding protein	0.862	-0.214078	0.736296	0.949044	no	mRNA	65.31	11.36	6.8	7.04	14.4	24.88	27.8233	15.44
VY92_RS09605	VY92_RS09605	hypothetical protein	1.088	0.122191	0.727973	0.949044	no	mRNA	14.25	9.54	10.31	6.34	8.71	14.21	11.3667	9.75333
VY92_RS09615	VY92_RS09615	3-phosphoserine/phosphohydroxythreonine transaminase	0.858	-0.22111	0.732783	0.949044	no	mRNA	317.25	72.58	39.45	16.13	82.57	188.94	143.093	95.88
VY92_RS04790	VY92_RS04790	peptidylprolyl isomerase	1.138	0.186118	0.73221	0.949044	no	mRNA	44.11	9.48	9.21	12.8	12.9	15.66	20.9333	13.7867
VY92_RS09905	VY92_RS09905	XylR family transcriptional regulator	1.135	0.182645	0.71129	0.949044	no	mRNA	40.95	35	42.71	30.15	28.91	41.58	39.5533	33.5467
VY92_RS09895	pyrG	CTP synthase (glutamine hydrolyzing)	1.075	0.104356	0.726104	0.949044	no	mRNA	191.78	119.1	119.32	70.87	121.33	171.37	143.4	121.19
VY92_RS05430	VY92_RS05430	phosphatidylserine decarboxylase	1.1	0.13707	0.712054	0.949044	no	mRNA	39.78	24.29	16.59	14.98	22.92	25.9	26.8867	21.2667
VY92_RS05365	fabG	3-oxoacyl-ACP reductase FabG	0.909	-0.137071	0.736213	0.949044	no	mRNA	457.06	262.08	219.84	63.13	319.07	353.13	312.993	245.11
VY92_RS05060	VY92_RS05060	molecular chaperone DnaJ	1.28	0.355902	0.697969	0.949044	no	mRNA	4.46	1	0.51	1.84	1.28	0.48	1.99	1.2
VY92_RS09710	VY92_RS09710	ABC transporter permease	1.154	0.207009	0.733386	0.949044	no	mRNA	26.45	7.63	2.36	4.68	8.98	14.33	12.1467	9.33
VY92_RS05310	VY92_RS05310	hypothetical protein	0.824	-0.278468	0.730296	0.949044	no	mRNA	11.33	1.63	5.39	2.75	2.94	4.3	6.11667	3.33
VY92_RS04590	VY92_RS04590	hypothetical protein	1.131	0.177957	0.700852	0.949044	no	mRNA	54.3	39.05	20.86	9.51	51.12	48.6	38.07	36.41
VY92_RS05020	VY92_RS05020	cupin domain-containing protein	0.894	-0.162215	0.732021	0.949044	no	mRNA	70.23	18.79	14.04	7.35	27.72	32.2	34.3533	22.4233
VY92_RS04215	VY92_RS04215	DUF2590 domain-containing protein	1.284	0.360138	0.721804	0.949044	no	mRNA	5.28	2.8	0.44	0.45	2.88	5.47	2.84	2.93333
VY92_RS04265	VY92_RS04265	head stabilization protein	0.852	-0.230544	0.722352	0.949044	no	mRNA	17.81	5.45	3.28	4.3	4.15	5.18	8.84667	4.54333
VY92_RS11595	VY92_RS11595	50S ribosomal protein L18	0.856	-0.225096	0.695995	0.949044	no	mRNA	1880.38	407.94	194.02	158.88	596.27	676.34	827.447	477.163
VY92_RS01760	VY92_RS01760	ABC transporter ATP-binding protein	0.921	-0.119322	0.71318	0.949044	no	mRNA	25.75	12.44	9.79	4.67	12.29	18.18	15.9933	11.7133
VY92_RS11695	VY92_RS11695	putative tetracyline resistance transcriptional regulator TetC	1.159	0.21234	0.711079	0.949044	no	mRNA	5.69	4.68	6.14	4.32	4.37	5.77	5.50333	4.82
VY92_RS01615	VY92_RS01615	elongation factor Tu	1.128	0.173375	0.723523	0.949044	no	mRNA	4972.61	1171.83	1001.95	1116.61	2184.03	1675.33	2382.13	1658.66
VY92_RS01600	VY92_RS01600	MFS transporter	1.238	0.307524	0.733606	0.949044	no	mRNA	2.12	1.13	0.7	1.35	0.3	1.44	1.31667	1.03
VY92_RS01510	VY92_RS01510	type I pantothenate kinase	0.852	-0.231137	0.695047	0.949044	no	mRNA	55.04	11.57	6.93	8.73	9.06	21.33	24.5133	13.04
VY92_RS12120	rrf	-	0.872	-0.198153	0.717505	0.949044	no	mRNA	15269.4	24097.4	21729.8	6747.43	17473.8	17754.6	20365.5	13991.9
VY92_RS01450	VY92_RS01450	50S ribosomal protein L1	1.123	0.167296	0.707173	0.949044	no	mRNA	1217.37	388.21	220.18	234.86	578.67	570.05	608.587	461.193
VY92_RS01335	VY92_RS01335	DNA polymerase I	0.897	-0.156067	0.719081	0.949044	no	mRNA	10.31	5.02	6.77	2.47	6.58	6.74	7.36667	5.26333
VY92_RS01990	VY92_RS01990	deoxyribose-phosphate aldolase	0.888	-0.171234	0.716504	0.949044	no	mRNA	521.08	603.11	775.03	228.43	611.68	701.55	633.073	513.887
VY92_RS01330	VY92_RS01330	YajQ family cyclic di-GMP-binding protein	0.908	-0.139358	0.701745	0.949044	no	mRNA	433.68	211.31	205.03	62.74	252.19	336.57	283.34	217.167
VY92_RS12490	VY92_RS12490	radical SAM protein	0.865	-0.209157	0.724552	0.949044	no	mRNA	17.6	10.43	13.86	2.4	12.53	16.88	13.9633	10.6033
VY92_RS00990	VY92_RS00990	rRNA methyltransferase	0.902	-0.149044	0.721146	0.949044	no	mRNA	28.8	9.55	9.67	7.17	8.46	13.83	16.0067	9.82
VY92_RS00925	VY92_RS00925	DUF541 domain-containing protein	0.923	-0.116266	0.723818	0.949044	no	mRNA	372.11	248.59	264.69	93.26	239.91	372.63	295.13	235.267
VY92_RS00825	VY92_RS00825	sulfurtransferase TusA	1.177	0.23566	0.733842	0.949044	no	mRNA	8.95	10.3	7.25	3.91	9.73	12.55	8.83333	8.73
VY92_RS00305	VY92_RS00305	FMN-binding-flavoprotein MioC	1.097	0.133444	0.730985	0.949044	no	mRNA	93.42	53.03	48.98	24.79	42.78	112.06	65.1433	59.8767
VY92_RS00295	VY92_RS00295	16S rRNA (guanine(527)-N(7))-methyltransferase RsmG	1.125	0.169934	0.704527	0.949044	no	mRNA	24.3	8.42	7.41	3.87	15.47	14.76	13.3767	11.3667
VY92_RS00235	VY92_RS00235	hypothetical protein	1.177	0.235373	0.735337	0.949044	no	mRNA	12.69	5.33	5.24	7.01	2.12	7.24	7.75333	5.45667
VY92_RS00115	VY92_RS00115	sodium ion-translocating decarboxylase subunit beta	1.127	0.172988	0.728298	0.949044	no	mRNA	214.34	292.65	135.23	71.18	314.06	264.39	214.073	216.543
VY92_RS00105	VY92_RS00105	oxaloacetate decarboxylase subunit gamma	1.136	0.183475	0.714187	0.949044	no	mRNA	1532.94	795.64	608.17	664.84	599.69	738.58	978.917	667.703
VY92_RS01195	VY92_RS01195	tRNA1(Val) (adenine(37)-N6)-methyltransferase	1.139	0.187216	0.715823	0.949044	no	mRNA	32.99	7.97	8.39	4.12	12.29	27.24	16.45	14.55
VY92_RS11325	VY92_RS11325	protein TolQ	0.848	-0.238193	0.696779	0.949044	no	mRNA	25.62	3.41	4.4	3.03	6.28	9.16	11.1433	6.15667
VY92_RS11290	VY92_RS11290	metalloprotease PmbA	0.934	-0.0986961	0.730359	0.949044	no	mRNA	115.33	57.04	61.58	25.14	65.1	86.64	77.9833	58.96
VY92_RS11280	VY92_RS11280	hypothetical protein	1.102	0.140612	0.709813	0.949044	no	mRNA	32	22.51	20.55	15.1	20.22	26.91	25.02	20.7433
VY92_RS04235	VY92_RS04235	lysozyme	0.868	-0.204685	0.706219	0.949044	no	mRNA	10.75	6.09	5.43	2.07	8.23	4.71	7.42333	5.00333
VY92_RS10395	VY92_RS10395	hypothetical protein	0.924	-0.1143	0.736748	0.949044	no	mRNA	51.85	37.48	32.17	14.1	37.05	40.46	40.5	30.5367
VY92_RS10410	VY92_RS10410	nucleoside-diphosphate kinase	1.158	0.211908	0.717772	0.949044	no	mRNA	449.18	499.95	779.73	456.43	574.07	491.82	576.287	507.44
VY92_RS10425	VY92_RS10425	translation initiation factor IF-1	1.178	0.236635	0.704654	0.949044	no	mRNA	55.17	8.26	21.07	9.52	19.86	42.29	28.1667	23.89
VY92_RS04125	VY92_RS04125	hypothetical protein	0.805	-0.313056	0.719061	0.949044	no	mRNA	15.87	2.12	1.95	2.81	2.97	2.98	6.64667	2.92
VY92_RS04060	VY92_RS04060	DUF4054 domain-containing protein	1.132	0.179258	0.729067	0.949044	no	mRNA	16.73	6.88	5.99	4.52	9.13	10.67	9.86667	8.10667
VY92_RS04045	VY92_RS04045	hypothetical protein	0.904	-0.144863	0.731157	0.949044	no	mRNA	22.89	15.35	13.78	4.73	12.65	22.83	17.34	13.4033
VY92_RS10495	VY92_RS10495	2-C-methyl-D-erythritol 2%2C4-cyclodiphosphate synthase	1.124	0.169068	0.719399	0.949044	no	mRNA	19.93	20.61	25.17	8.75	24.46	35.02	21.9033	22.7433
VY92_RS10625	VY92_RS10625	DnaA regulatory inactivator Hda	1.225	0.292284	0.711776	0.949044	no	mRNA	10.2	0.81	2.4	3.21	2.59	3.1	4.47	2.96667
VY92_RS03700	VY92_RS03700	alpha/beta hydrolase	1.094	0.129828	0.735681	0.949044	no	mRNA	62.58	50.25	51.24	20.54	69.11	65.08	54.69	51.5767
VY92_RS03545	VY92_RS03545	hypothetical protein	0.858	-0.220838	0.726651	0.949044	no	mRNA	19.56	17.91	15.87	1.76	21.5	20.1	17.78	14.4533
VY92_RS03500	VY92_RS03500	TIGR03752 family integrating conjugative element protein	1.129	0.175073	0.726802	0.949044	no	mRNA	3.65	2.95	3.4	2.25	2.3	4.42	3.33333	2.99
VY92_RS03355	VY92_RS03355	site-specific integrase	0.818	-0.289188	0.735231	0.949044	no	mRNA	3.79	0.45	2.5	1.07	0.54	2.34	2.24667	1.31667
VY92_RS10745	VY92_RS10745	formate transporter FocA	0.887	-0.173014	0.710548	0.949044	no	mRNA	183.61	63.74	36.19	30.06	42.61	108.9	94.5133	60.5233
VY92_RS03245	VY92_RS03245	hydroxymethylbilane synthase	0.898	-0.155184	0.731662	0.949044	no	mRNA	393.38	224.63	184.93	47.62	201.7	404.47	267.647	217.93
VY92_RS03240	VY92_RS03240	uroporphyrinogen III methyltransferase	0.911	-0.134134	0.706638	0.949044	no	mRNA	251.81	165.56	147.21	48.21	153.06	251.2	188.193	150.823
VY92_RS03230	VY92_RS03230	heme biosynthesis protein HemY	0.928	-0.107861	0.728987	0.949044	no	mRNA	328.76	219.2	185.95	79.21	235.33	244.67	244.637	186.403
VY92_RS03200	VY92_RS03200	DUF469 domain-containing protein	0.895	-0.159643	0.72241	0.949044	no	mRNA	120.63	43.01	35.98	30.95	33.83	49.65	66.54	38.1433
VY92_RS10870	VY92_RS10870	hypothetical protein	1.092	0.126791	0.736873	0.949044	no	mRNA	84.46	31.1	21.99	18.48	37.42	51.05	45.85	35.65
VY92_RS02740	VY92_RS02740	N-acetyl-gamma-glutamyl-phosphate reductase	0.876	-0.191617	0.695855	0.949044	no	mRNA	34.24	10.31	7.67	3.32	15.81	14.9	17.4067	11.3433
VY92_RS02555	VY92_RS02555	bifunctional tRNA (adenosine(37)-C2)-methyltransferase TrmG/ribosomal RNA large subunit methyltransferase RlmN	0.909	-0.138173	0.697521	0.949044	no	mRNA	15.08	6.37	6.72	3.69	6.7	8.68	9.39	6.35667
VY92_RS04520	VY92_RS04520	UMP kinase	0.905	-0.144803	0.722586	0.949044	no	mRNA	220.49	61.34	50.83	31.86	79.27	101.34	110.887	70.8233
VY92_RS11005	VY92_RS11005	MexH family multidrug efflux RND transporter periplasmic adaptor subunit	0.909	-0.137671	0.735874	0.949044	no	mRNA	160.62	39.45	41.57	26.26	52.31	73.96	80.5467	50.8433
VY92_RS00005	VY92_RS00005	-	1.152	0.203676	0.716058	0.949044	no	mRNA	20.1	9.5	11.89	11.02	10.53	8.88	13.83	10.1433
VY92_RS07390	VY92_RS07390	HPr family phosphocarrier protein	1.091	0.125318	0.716079	0.949044	no	mRNA	992.9	399.48	493.1	312.43	557.78	592.28	628.493	487.497
VY92_RS09430	VY92_RS09430	SIS domain-containing protein	0.882	-0.181286	0.71626	0.949044	no	mRNA	209.62	307.32	337.69	100.3	289.54	312.52	284.877	234.12
VY92_RS09100	VY92_RS09100	D-alanyl-D-alanine carboxypeptidase	0.932	-0.102134	0.704528	0.949044	no	mRNA	133.77	62.82	61.85	30.49	65.58	91.02	86.1467	62.3633
VY92_RS08365	VY92_RS08365	Holliday junction branch migration protein RuvA	0.866	-0.208161	0.710389	0.949044	no	mRNA	32.58	9.28	11.88	3.84	6.81	27.79	17.9133	12.8133
VY92_RS06340	VY92_RS06340	LysR family transcriptional regulator	1.114	0.156363	0.712157	0.949044	no	mRNA	47.76	29.98	33.53	9.86	38.84	64.62	37.09	37.7733
VY92_RS07790	VY92_RS07790	3-deoxy-D-manno-octulosonate 8-phosphate phosphatase	1.125	0.169623	0.702998	0.949044	no	mRNA	76.74	79.71	68.84	23.8	102.15	106.58	75.0967	77.51
VY92_RS09140	VY92_RS09140	DNA polymerase III subunit alpha	0.907	-0.140043	0.694466	0.949044	no	mRNA	45.5	28.96	17.32	8.18	26.12	34.54	30.5933	22.9467
VY92_RS09390	VY92_RS09390	glycerophosphodiester phosphodiesterase	1.144	0.193504	0.725446	0.949044	no	mRNA	4.52	7.67	5.86	3.22	7.41	7.49	6.01667	6.04
VY92_RS09155	VY92_RS09155	heme lyase NrfEFG subunit NrfF	0.889	-0.170472	0.713328	0.949044	no	mRNA	61.4	60.73	46.51	11.63	57.13	70.52	56.2133	46.4267
VY92_RS07235	VY92_RS07235	1-deoxy-D-xylulose-5-phosphate synthase	1.098	0.135267	0.728898	0.949044	no	mRNA	71.85	36.79	26.6	11.74	47.95	64.33	45.08	41.34
VY92_RS06465	VY92_RS06465	YcgL domain-containing protein	0.721	-0.472015	0.721548	0.949044	no	mRNA	7.08	0.53	2.91	1.75	0	2.81	3.50667	1.52
VY92_RS07705	VY92_RS07705	aspartate-semialdehyde dehydrogenase	0.842	-0.248113	0.709224	0.949044	no	mRNA	18.18	2.28	2.33	1.42	5.01	6.44	7.59667	4.29
VY92_RS06415	VY92_RS06415	DNA topoisomerase IV subunit B	0.888	-0.171681	0.713135	0.949044	no	mRNA	166.25	44.01	32.58	17.45	58.53	83.19	80.9467	53.0567
VY92_RS07655	VY92_RS07655	histidine phosphatase family protein	0.913	-0.131518	0.712135	0.949044	no	mRNA	92.91	61.55	43.89	16.83	56.47	81.5	66.1167	51.6
VY92_RS06390	VY92_RS06390	radical SAM protein	0.875	-0.193125	0.735745	0.949044	no	mRNA	100.79	55.05	25.59	7.12	45.15	88.34	60.4767	46.87
VY92_RS07630	VY92_RS07630	integration host factor subunit alpha	0.924	-0.114689	0.717388	0.949044	no	mRNA	339.9	197.53	185.1	64.85	202.19	288.98	240.843	185.34
VY92_RS08800	VY92_RS08800	bifunctional indole-3-glycerol-phosphate synthase TrpC/phosphoribosylanthranilate isomerase TrpF	0.928	-0.108092	0.733831	0.949044	no	mRNA	60.02	24.46	21.02	11.14	28.75	34.01	35.1667	24.6333
VY92_RS07325	VY92_RS07325	dGTPase	0.92	-0.120626	0.71632	0.949044	no	mRNA	164.19	110.2	73.09	33.32	103.92	127.52	115.827	88.2533
VY92_RS09210	VY92_RS09210	GNAT family N-acetyltransferase	0.868	-0.203625	0.693847	0.949044	no	mRNA	32.09	10.17	6.25	2.69	11.16	19.21	16.17	11.02
VY92_RS06825	VY92_RS06825	aminobenzoyl-glutamate transporter	0.907	-0.140199	0.735614	0.949044	no	mRNA	222.21	133	100.75	81.99	86.82	114.01	151.987	94.2733
VY92_RS07365	VY92_RS07365	peptide chain release factor 1	0.825	-0.278074	0.695091	0.949044	no	mRNA	32.23	4.01	2.9	1.77	8.98	11.19	13.0467	7.31333
VY92_RS09375	VY92_RS09375	ABC transporter permease	1.119	0.162456	0.736173	0.949044	no	mRNA	19.48	19.77	25.53	13.35	22.3	23.93	21.5933	19.86
VY92_RS08650	VY92_RS08650	replication initiation negative regulator SeqA	0.91	-0.135707	0.735619	0.949044	no	mRNA	588.8	486.13	592.12	177.33	563.09	602.65	555.683	447.69
VY92_RS06440	VY92_RS06440	L%2CD-transpeptidase	1.173	0.230392	0.701341	0.949044	no	mRNA	7.5	2.57	1.01	2.27	2.38	3.36	3.69333	2.67
VY92_RS06615	VY92_RS06615	molybdopterin-synthase adenylyltransferase MoeB	0.895	-0.160511	0.711902	0.949044	no	mRNA	121.67	47.82	38.74	12.66	54.87	85.91	69.41	51.1467
VY92_RS09035	fbpC	ABC transporter	0.933	-0.100059	0.733854	0.949044	no	mRNA	39.9	23.77	20.69	10.18	23.45	28.81	28.12	20.8133
VY92_RS09475	VY92_RS09475	hypothetical protein	1.139	0.187525	0.702266	0.949044	no	mRNA	74.94	52.11	78.83	49.25	44.85	85.66	68.6267	59.92
VY92_RS05790	VY92_RS05790	beta-ketoacyl-[acyl-carrier-protein] synthase I	0.903	-0.147128	0.724316	0.949044	no	mRNA	261.7	73.01	58.64	47.01	77.03	115.58	131.117	79.8733
VY92_RS06780	VY92_RS06780	iron ABC transporter permease	0.903	-0.147927	0.731671	0.949044	no	mRNA	1297.28	527.96	622.94	430.9	410.77	631.93	816.06	491.2
VY92_RS08130	VY92_RS08130	DUF3302 domain-containing protein	1.326	0.406997	0.729258	0.949044	no	mRNA	15.66	0.83	0	1.92	5.66	4.08	5.49667	3.88667
VY92_RS06550	VY92_RS06550	YraN family protein	0.713	-0.48812	0.729787	0.949044	no	mRNA	0	2.43	3.07	1.19	1.67	0.37	1.83333	1.07667
VY92_RS07145	VY92_RS07145	amidophosphoribosyltransferase	1.095	0.131076	0.720713	0.949044	no	mRNA	53.82	30.34	28.32	10.97	35.31	60.79	37.4933	35.69
VY92_RS06925	VY92_RS06925	threonine--tRNA ligase	0.909	-0.137855	0.704432	0.949044	no	mRNA	231.59	126.73	88.5	36.44	141.53	153.63	148.94	110.533
VY92_RS01620	VY92_RS01620	NAD(+) diphosphatase	0.92	-0.120003	0.739426	0.949594	no	mRNA	89.22	49.56	66.61	29.4	44.66	77.14	68.4633	50.4
VY92_RS01060	VY92_RS01060	NADP-dependent malic enzyme	1.17	0.22697	0.738598	0.949594	no	mRNA	646.9	1693.23	1889.05	1025.51	2145.72	1020.53	1409.73	1397.25
VY92_RS07090	VY92_RS07090	LPS export ABC transporter permease LptF	0.891	-0.166593	0.738751	0.949594	no	mRNA	38.99	13.74	9.5	4.48	10.24	29.87	20.7433	14.8633
VY92_RS01755	VY92_RS01755	glycosyl transferase	1.104	0.142139	0.738993	0.949594	no	mRNA	92.24	91.86	104.42	48.29	113.45	109.09	96.1733	90.2767
VY92_RS11800	VY92_RS11800	antirepressor	1.205	0.268564	0.739607	0.949594	no	mRNA	2.37	0.73	0.67	0.87	0.58	1.64	1.25667	1.03
VY92_RS01790	VY92_RS01790	DUF1116 domain-containing protein	1.105	0.144622	0.743678	0.949594	no	mRNA	27.53	22.07	21.32	16.37	18.51	22.77	23.64	19.2167
VY92_RS04805	VY92_RS04805	peptide chain release factor 3	0.863	-0.211768	0.741243	0.949594	no	mRNA	16.72	2.91	1.94	1.6	3.03	8.38	7.19	4.33667
VY92_RS06250	VY92_RS06250	NUDIX domain-containing protein	1.078	0.108085	0.742376	0.949594	no	mRNA	162.21	77	66.7	34.41	80.81	152.94	101.97	89.3867
VY92_RS11530	VY92_RS11530	hypothetical protein	0.931	-0.102548	0.742005	0.949594	no	mRNA	299.65	167.76	120.94	61.77	138.21	242.53	196.117	147.503
VY92_RS11035	VY92_RS11035	branched-chain amino acid transport system II carrier protein	0.876	-0.190308	0.743652	0.949594	no	mRNA	12.35	1.94	2.29	1.79	3.7	3.75	5.52667	3.08
VY92_RS04365	VY92_RS04365	site-specific integrase	0.921	-0.118086	0.740811	0.949594	no	mRNA	608.61	261.73	227.78	101.32	230.56	490.65	366.04	274.177
VY92_RS03310	VY92_RS03310	xylulose 5-phosphate 3-epimerase	1.122	0.165481	0.743719	0.949594	no	mRNA	140.21	245.26	172.88	69.4	236.35	295.61	186.117	200.453
VY92_RS02535	VY92_RS02535	phosphatidate cytidylyltransferase	1.117	0.159843	0.743375	0.949594	no	mRNA	126.67	151.08	140.85	97.22	133.55	131.6	139.533	120.79
VY92_RS10815	VY92_RS10815	dTMP kinase	0.909	-0.1369	0.740203	0.949594	no	mRNA	59.45	30.62	26.7	7.82	30.95	52.88	38.9233	30.55
VY92_RS10860	VY92_RS10860	hypothetical protein	1.092	0.127263	0.74564	0.950289	no	mRNA	188.23	61	52.42	34.89	71	134.54	100.55	80.1433
VY92_RS12030	VY92_RS12030	single-stranded DNA-binding protein	1.15	0.201601	0.745412	0.950289	no	mRNA	9.35	2.28	2.52	2.12	3.82	5.35	4.71667	3.76333
VY92_RS00260	VY92_RS00260	F0F1 ATP synthase subunit gamma	1.078	0.109	0.745109	0.950289	no	mRNA	405.57	149.48	121.95	79.32	190.46	278.1	225.667	182.627
VY92_RS05695	VY92_RS05695	alkylphosphonate utilization protein	1.137	0.185231	0.748545	0.950852	no	mRNA	17.25	10.34	11.78	10.19	8.68	11.59	13.1233	10.1533
VY92_RS07740	VY92_RS07740	hypothetical protein	1.125	0.16963	0.749295	0.950852	no	mRNA	482.57	164.27	126.56	174.37	162.8	161.86	257.8	166.343
VY92_RS11835	VY92_RS11835	hypothetical protein	0.807	-0.308694	0.749143	0.950852	no	mRNA	1.33	1.08	1.47	0.6	0.73	0.96	1.29333	0.763333
VY92_RS06070	VY92_RS06070	type III restriction protein res subunit	0.937	-0.0944894	0.748319	0.950852	no	mRNA	18.49	12.29	9.52	5.02	10.5	14.89	13.4333	10.1367
VY92_RS10550	VY92_RS10550	ATP phosphoribosyltransferase	0.923	-0.116073	0.749083	0.950852	no	mRNA	119.57	60.74	72.98	23.04	87.08	83.85	84.43	64.6567
VY92_RS11990	VY92_RS11990	hypothetical protein	0.807	-0.308694	0.749143	0.950852	no	mRNA	1.33	1.08	1.47	0.6	0.73	0.96	1.29333	0.763333
VY92_RS01930	VY92_RS01930	triose-phosphate isomerase	0.913	-0.131477	0.747819	0.950852	no	mRNA	1647.33	964.1	478.6	243.07	945.43	1093.83	1030.01	760.777
VY92_RS01020	VY92_RS01020	protein-export chaperone SecB	0.918	-0.122875	0.752537	0.953015	no	mRNA	1134.42	349.43	329.9	165.08	360.24	740.71	604.583	422.01
VY92_RS04440	VY92_RS04440	hypothetical protein	1.119	0.162147	0.757438	0.953015	no	mRNA	91.33	30.51	33.58	37.3	23.97	44.88	51.8067	35.3833
VY92_RS08925	VY92_RS08925	hypothetical protein	1.124	0.169121	0.7538	0.953015	no	mRNA	7.06	5.03	7.91	3.85	6.72	7.67	6.66667	6.08
VY92_RS09370	VY92_RS09370	potassium transporter Trk	0.88	-0.184251	0.753623	0.953015	no	mRNA	39.98	61.99	102.22	26.33	73.5	69.84	68.0633	56.5567
VY92_RS09000	VY92_RS09000	hypothetical protein	0.863	-0.212872	0.753077	0.953015	no	mRNA	7.53	2.68	5.79	3.6	1.81	3.62	5.33333	3.01
VY92_RS11940	VY92_RS11940	peptidase M15	1.31	0.389134	0.758104	0.953015	no	mRNA	3.56	0.6	2.35	0	3.85	3.39	2.17	2.41333
VY92_RS01725	VY92_RS01725	restriction endonuclease	0.909	-0.13707	0.758201	0.953015	no	mRNA	3.77	4.01	3.68	1.35	3.8	3.94	3.82	3.03
VY92_RS10900	VY92_RS10900	chloride channel protein EriC	0.905	-0.144741	0.75576	0.953015	no	mRNA	22.1	8.14	5.77	2.98	6.37	16.38	12.0033	8.57667
VY92_RS04180	VY92_RS04180	hypothetical protein	1.105	0.144335	0.753929	0.953015	no	mRNA	7.55	4.05	5.19	3.01	5.45	5.79	5.59667	4.75
VY92_RS11225	VY92_RS11225	methionine adenosyltransferase	0.907	-0.141124	0.75717	0.953015	no	mRNA	28.66	13.83	7.45	3.41	15.78	16.72	16.6467	11.97
VY92_RS00605	VY92_RS00605	DUF1016 domain-containing protein	0.938	-0.0916998	0.758363	0.953015	no	mRNA	75.02	39.67	33.91	17.56	33.72	59.59	49.5333	36.9567
VY92_RS03825	VY92_RS03825	nucleoid occlusion factor SlmA	0.9	-0.151848	0.751516	0.953015	no	mRNA	110.6	35.25	28.28	10.37	38.71	76.96	58.0433	42.0133
VY92_RS11685	VY92_RS11685	transposase	0.901	-0.149872	0.754694	0.953015	no	mRNA	28.48	24.77	27.07	6.18	20.87	42.37	26.7733	23.14
VY92_RS02115	VY92_RS02115	LacI family transcriptional regulator	1.077	0.107104	0.757834	0.953015	no	mRNA	190.08	119.9	134.57	52.98	131.16	234.66	148.183	139.6
VY92_RS05200	VY92_RS05200	hypothetical protein	1.503	0.587791	0.75571	0.953015	no	mRNA	0.02	0	1.45	0	1.33	1.38	0.49	0.903333
VY92_RS06790	VY92_RS06790	sulfurtransferase TusE	0.899	-0.152958	0.756137	0.953015	no	mRNA	143.45	37.72	47.6	36.33	42.7	46.53	76.2567	41.8533
VY92_RS06720	VY92_RS06720	hypothetical protein	1.119	0.162227	0.758985	0.953219	no	mRNA	55.37	29.89	36.03	32.31	22.96	32.97	40.43	29.4133
VY92_RS04565	VY92_RS04565	3-hydroxyacyl-[acyl-carrier-protein] dehydratase FabZ	0.921	-0.118914	0.759955	0.953795	no	mRNA	429.08	162.62	185.87	113.32	127.13	270.63	259.19	170.36
sRNA0007			1.122	0.166638	0.760825	0.953795	no	sRNA	2151.7	1898.74	3097.9	887.84	3098.55	2386.16	2382.78	2124.18
sRNA0033			1.122	0.166638	0.760825	0.953795	no	sRNA	2151.7	1898.74	3097.9	887.84	3098.55	2386.16	2382.78	2124.18
VY92_RS06330	VY92_RS06330	acetolactate synthase small subunit	0.932	-0.10183	0.76156	0.954138	no	mRNA	94.2	46.87	37.44	17.7	55.07	56.07	59.5033	42.9467
VY92_RS06535	VY92_RS06535	DNA helicase II	1.061	0.0858596	0.768086	0.954418	no	mRNA	176.82	104	85.04	42.65	118.38	158.15	121.953	106.393
VY92_RS08120	VY92_RS08120	30S ribosome-binding factor RbfA	0.848	-0.237836	0.763302	0.954418	no	mRNA	21.48	2.73	2.01	1.74	5.81	6.67	8.74	4.74
VY92_RS07295	VY92_RS07295	hypothetical protein	0.908	-0.13854	0.7667	0.954418	no	mRNA	52.45	21.47	38.39	19.8	22.4	30.58	37.4367	24.26
sRNA0076			1.134	0.181455	0.766369	0.954418	no	sRNA	6944.48	10959.2	9375.14	4233.62	8673.17	8084.47	9092.94	6997.09
sRNA0045			1.134	0.181455	0.766369	0.954418	no	sRNA	6944.48	10959.2	9375.14	4233.62	8673.17	8084.47	9092.94	6997.09
VY92_RS07585	VY92_RS07585	exodeoxyribonuclease I	0.913	-0.131006	0.766042	0.954418	no	mRNA	14.78	8.73	10.44	2.38	11.87	13.24	11.3167	9.16333
VY92_RS00625	VY92_RS00625	hypothetical protein	0.881	-0.182547	0.76779	0.954418	no	mRNA	13.7	5.37	4.15	0.93	6.43	9.27	7.74	5.54333
VY92_RS03265	VY92_RS03265	YihY/virulence factor BrkB family protein	1.076	0.105419	0.763331	0.954418	no	mRNA	171.26	124.66	143.3	58.89	140.72	210.41	146.407	136.673
VY92_RS09740	VY92_RS09740	class 1 fructose-bisphosphatase	0.891	-0.167145	0.763846	0.954418	no	mRNA	281.48	412.59	589.7	208.13	417.26	369.94	427.923	331.777
VY92_RS06235	VY92_RS06235	succinyl-diaminopimelate desuccinylase	1.106	0.144704	0.764967	0.954418	no	mRNA	33.07	16.51	6.83	5	16.29	28.84	18.8033	16.71
VY92_RS05635	VY92_RS05635	NAD(P)H-dependent oxidoreductase	1.079	0.110063	0.763499	0.954418	no	mRNA	37.01	16.27	19.52	9.15	17.8	37.02	24.2667	21.3233
VY92_RS09485	VY92_RS09485	N-acetylglucosamine-6-phosphate deacetylase	1.095	0.130969	0.767135	0.954418	no	mRNA	82.52	73.17	106.18	45.81	91.32	108.7	87.29	81.9433
VY92_RS09800	VY92_RS09800	elongation factor P--(R)-beta-lysine ligase	1.084	0.11618	0.768235	0.954418	no	mRNA	41.64	13.26	11.24	10.09	15.82	23.45	22.0467	16.4533
VY92_RS04830	VY92_RS04830	argininosuccinate synthase	1.085	0.117499	0.76627	0.954418	no	mRNA	1051.93	471.57	317.81	187.34	732.77	603.04	613.77	507.717
VY92_RS10665	VY92_RS10665	heme exporter protein CcmD	1.113	0.154289	0.777665	0.955588	no	mRNA	110.16	67.88	61.26	10.6	90.02	143.78	79.7667	81.4667
VY92_RS11560	VY92_RS11560	30S ribosomal protein S4	1.093	0.128448	0.774312	0.955588	no	mRNA	627.66	187.3	107.95	111.27	251.05	327.65	307.637	229.99
VY92_RS11675	VY92_RS11675	hypothetical protein	1.177	0.235352	0.775499	0.955588	no	mRNA	4.81	5.19	16.84	8.75	5.86	10.25	8.94667	8.28667
VY92_RS01625	VY92_RS01625	uroporphyrinogen decarboxylase	1.06	0.0839921	0.771292	0.955588	no	mRNA	72.85	36.14	35.27	17.3	46.52	58.34	48.0867	40.72
VY92_RS01885	VY92_RS01885	Der GTPase-activating protein YihI	0.922	-0.117904	0.77246	0.955588	no	mRNA	390.05	314.95	363.6	101.76	295.07	513.8	356.2	303.543
VY92_RS08740	VY92_RS08740	CDP-diacylglycerol--glycerol-3-phosphate 3-phosphatidyltransferase	0.928	-0.10843	0.775034	0.955588	no	mRNA	134.96	101.85	111.1	56.5	82.23	115.12	115.97	84.6167
VY92_RS10335	VY92_RS10335	EmrA/EmrK family multidrug efflux transporter periplasmic adaptor subunit	0.93	-0.104794	0.771192	0.955588	no	mRNA	18.22	9.93	6.29	4.12	8.02	12.45	11.48	8.19667
VY92_RS01090	VY92_RS01090	30S ribosomal protein S16	0.895	-0.15983	0.776396	0.955588	no	mRNA	91.8	15.9	12.46	9.48	26.2	36.45	40.0533	24.0433
VY92_RS11110	VY92_RS11110	BCCT family transporter	1.06	0.0841049	0.777944	0.955588	no	mRNA	16.81	8.63	8.85	4.85	9.62	14.24	11.43	9.57
VY92_RS02970	VY92_RS02970	peptidylprolyl isomerase	1.06	0.0835143	0.772738	0.955588	no	mRNA	532.93	336.52	284.04	162.31	305.18	520.07	384.497	329.187
VY92_RS08465	modB	molybdate ABC transporter permease subunit	0.913	-0.131537	0.777353	0.955588	no	mRNA	882.43	956.06	1292.89	459.33	877.14	1179.03	1043.79	838.5
VY92_RS12475	VY92_RS12475	hypothetical protein	1.09	0.123857	0.773931	0.955588	no	mRNA	36.8	33.82	38.5	19.93	39.43	37.59	36.3733	32.3167
VY92_RS11075	VY92_RS11075	aspartate ammonia-lyase	1.159	0.213466	0.777387	0.955588	no	mRNA	514.35	1073.53	1949.98	1255.9	891.79	931.56	1179.29	1026.42
VY92_RS08310	VY92_RS08310	inorganic triphosphatase	0.917	-0.125777	0.773131	0.955588	no	mRNA	94.41	94.32	103.2	28.57	100.96	117.77	97.31	82.4333
VY92_RS05585	VY92_RS05585	NfeD family protein	0.915	-0.127735	0.775672	0.955588	no	mRNA	113.46	91.96	93.27	55.92	62.45	83.35	99.5633	67.24
VY92_RS11060	VY92_RS11060	hypothetical protein	1.126	0.171537	0.77269	0.955588	no	mRNA	35.12	20.31	14.67	18.59	8.67	22.66	23.3667	16.64
VY92_RS09960	VY92_RS09960	PTS glucitol/sorbitol transporter subunit IIA	1.13	0.176889	0.77016	0.955588	no	mRNA	4.47	5.35	6.38	3.25	5.89	6.25	5.4	5.13
VY92_RS08500	VY92_RS08500	Crp/Fnr family transcriptional regulator	1.109	0.149889	0.77568	0.955588	no	mRNA	11.61	6.34	10.42	6.32	5.83	11.84	9.45667	7.99667
VY92_RS04555	VY92_RS04555	hypothetical protein	0.883	-0.178971	0.770579	0.955588	no	mRNA	289.08	49.55	65.74	70.32	52.62	67.99	134.79	63.6433
VY92_RS01495	VY92_RS01495	-	0.855	-0.226141	0.778416	0.955602	no	mRNA	175.54	35.26	52.71	22.38	41.71	70.93	87.8367	45.0067
VY92_RS03260	VY92_RS03260	D-tyrosyl-tRNA(Tyr) deacylase	0.931	-0.103028	0.779243	0.95605	no	mRNA	290.95	209.72	246.03	79.24	204.24	330.71	248.9	204.73
VY92_RS09105	VY92_RS09105	hypothetical protein	0.924	-0.113954	0.779744	0.956099	no	mRNA	30.42	13.07	13.77	6.48	12.83	21.5	19.0867	13.6033
VY92_RS02965	VY92_RS02965	hypothetical protein	0.907	-0.141209	0.780597	0.956578	no	mRNA	266.07	135.06	89.84	22.47	145.23	222.91	163.657	130.203
VY92_RS04550	VY92_RS04550	outer membrane protein assembly factor BamA	1.077	0.107011	0.78164	0.957289	no	mRNA	100.47	33.32	37.39	30.38	43.74	49.75	57.06	41.29
VY92_RS03185	VY92_RS03185	23S rRNA pseudouridine(955/2504/2580) synthase RluC	1.058	0.0814609	0.785471	0.959225	no	mRNA	187.75	110.78	119.67	55.45	120.58	191.45	139.4	122.493
VY92_RS03275	VY92_RS03275	IclR family transcriptional regulator	0.936	-0.0959785	0.787556	0.959225	no	mRNA	53.23	36.72	35.21	11.76	36.79	53.8	41.72	34.1167
VY92_RS04880	VY92_RS04880	translation initiation factor	1.122	0.166323	0.789705	0.959225	no	mRNA	23.79	9.78	5.6	8.82	7.05	11.13	13.0567	9
VY92_RS00075	VY92_RS00075	EamA family transporter RarD	0.921	-0.118946	0.787369	0.959225	no	mRNA	14.1	4.42	4.78	2.82	4.54	8.32	7.76667	5.22667
VY92_RS08115	VY92_RS08115	tRNA pseudouridine(55) synthase TruB	0.881	-0.18215	0.78948	0.959225	no	mRNA	37.59	6.48	4.02	1.88	12.19	16.6	16.03	10.2233
VY92_RS08980	VY92_RS08980	hypothetical protein	0.812	-0.300541	0.788318	0.959225	no	mRNA	7.78	4.74	4.14	0	3.42	9.15	5.55333	4.19
VY92_RS03895	VY92_RS03895	glycerol kinase	1.171	0.228062	0.787685	0.959225	no	mRNA	56.97	436.72	572.92	335.7	396.99	326.37	355.537	353.02
VY92_RS00150	VY92_RS00150	DNA helicase RecQ	0.892	-0.165261	0.786065	0.959225	no	mRNA	24.98	5.15	3.16	2.24	5.23	14.2	11.0967	7.22333
VY92_RS02050	VY92_RS02050	RNA polymerase sigma factor RpoD	0.925	-0.111711	0.786428	0.959225	no	mRNA	238.27	82.77	71.41	37.22	69.71	177.77	130.817	94.9
VY92_RS02930	VY92_RS02930	elongation factor G	0.923	-0.115154	0.788151	0.959225	no	mRNA	1139.5	306	243.93	169.89	451.88	452.89	563.143	358.22
VY92_RS07125	VY92_RS07125	phosphate acetyltransferase	1.081	0.112126	0.787505	0.959225	no	mRNA	462.17	288.27	129.34	119.12	325.46	260.08	293.26	234.887
VY92_RS11960	VY92_RS11960	hypothetical protein	0.824	-0.278744	0.78489	0.959225	no	mRNA	2.02	1.03	1.42	0.89	0.93	0.81	1.49	0.876667
VY92_RS03915	VY92_RS03915	ribonuclease E activity regulator RraA	0.925	-0.112841	0.785069	0.959225	no	mRNA	343.28	279.72	273.57	159.05	202.61	262.82	298.857	208.16
VY92_RS05655	VY92_RS05655	membrane protein	1.09	0.123746	0.789609	0.959225	no	mRNA	118.52	123.07	100.99	79.72	83.93	117.52	114.193	93.7233
VY92_RS00080	VY92_RS00080	HTH-type transcriptional activator IlvY	0.929	-0.106308	0.791365	0.959778	no	mRNA	24.74	18.49	13.99	4.74	19.46	21.67	19.0733	15.29
VY92_RS12615	VY92_RS12615	hypothetical protein	1.247	0.31821	0.79155	0.959778	no	mRNA	9.86	13.32	25.13	17.45	3.98	14.68	16.1033	12.0367
VY92_RS08615	VY92_RS08615	adenine phosphoribosyltransferase	0.941	-0.0882658	0.790651	0.959778	no	mRNA	162.53	107.36	101.63	36.51	104.02	160.65	123.84	100.393
VY92_RS06455	VY92_RS06455	lipid A biosynthesis lauroyl acyltransferase	0.896	-0.158259	0.792027	0.959794	no	mRNA	26.23	8.98	4.92	2.66	5.19	21.13	13.3767	9.66
VY92_RS10050	VY92_RS10050	DUF2857 domain-containing protein	0.798	-0.325054	0.793176	0.960218	no	mRNA	0.98	0.38	1.45	0	0.67	1.57	0.936667	0.746667
VY92_RS03885	VY92_RS03885	5-formyltetrahydrofolate cyclo-ligase	0.918	-0.122947	0.793727	0.960218	no	mRNA	22.46	7.43	9.93	6.5	7.23	11.51	13.2733	8.41333
VY92_RS05730	VY92_RS05730	lysine--tRNA ligase	0.928	-0.107855	0.793768	0.960218	no	mRNA	106.65	36.09	31.07	13.17	54.67	55.79	57.9367	41.21
VY92_RS06475	VY92_RS06475	cystathionine beta-lyase	0.923	-0.115761	0.794495	0.960536	no	mRNA	132.56	81.89	95.89	58.87	74.01	68.96	103.447	67.28
VY92_RS08770	VY92_RS08770	DNA polymerase III subunit chi	1.161	0.21592	0.797502	0.961041	no	mRNA	41.37	11.73	6.76	0.59	18.94	40.02	19.9533	19.85
VY92_RS07780	VY92_RS07780	50S ribosomal protein L3 N(5)-glutamine methyltransferase	0.918	-0.123862	0.79645	0.961041	no	mRNA	228.54	89.71	112.45	80.49	57.89	125.03	143.567	87.8033
VY92_RS11360	VY92_RS11360	prepilin-type cleavage/methylation domain-containing protein	0.899	-0.153265	0.797987	0.961041	no	mRNA	6.6	2.43	4.03	1.9	2.91	4.02	4.35333	2.94333
VY92_RS05400	VY92_RS05400	malonyl-[acyl-carrier protein] O-methyltransferase BioC	0.906	-0.141911	0.799552	0.961041	no	mRNA	47.38	24.58	14.36	3.41	23.11	42.9	28.7733	23.14
VY92_RS09445	VY92_RS09445	PTS N-acetylgalactosamine transporter subunit IID	1.103	0.142056	0.796651	0.961041	no	mRNA	494.05	717.47	896.59	501.77	652.75	748.85	702.703	634.457
VY92_RS08970	VY92_RS08970	hypothetical protein	0.925	-0.112659	0.797862	0.961041	no	mRNA	4.92	3.45	1.85	1.39	2.24	3.73	3.40667	2.45333
VY92_RS01200	VY92_RS01200	ATP-dependent RNA helicase SrmB	0.911	-0.133784	0.798491	0.961041	no	mRNA	66.46	16.61	12.26	7.99	14.53	41.99	31.7767	21.5033
VY92_RS06345	VY92_RS06345	DUF896 family protein	0.822	-0.282851	0.796313	0.961041	no	mRNA	15.34	0.76	3.31	2.4	2.72	4.03	6.47	3.05
VY92_RS01730	rimO	30S ribosomal protein S12 methylthiotransferase RimO	1.106	0.145546	0.79923	0.961041	no	mRNA	17.69	4.66	2.65	1.71	7.56	11.45	8.33333	6.90667
VY92_RS10595	VY92_RS10595	imidazole glycerol phosphate synthase subunit HisF	1.063	0.0886042	0.799482	0.961041	no	mRNA	189.18	112.24	84.81	37.03	135.09	172.8	128.743	114.973
VY92_RS03880	VY92_RS03880	cell division protein ZapA	0.938	-0.0917565	0.804651	0.961745	no	mRNA	190.45	137.88	166.41	70.29	136.98	169.39	164.913	125.553
VY92_RS11535	VY92_RS11535	multifunctional transcriptional regulator/nicotinamide-nucleotide adenylyltransferase/ribosylnicotinamide kinase NadR	1.069	0.0961996	0.802373	0.961745	no	mRNA	350	162.39	138.95	125.86	147.78	199.15	217.113	157.597
sRNA0106			1.08	0.111074	0.802691	0.961745	no	sRNA	254	129.77	72.78	57.08	109.36	165.76	152.183	110.733
VY92_RS11380	VY92_RS11380	exodeoxyribonuclease V subunit gamma	0.941	-0.0878809	0.803914	0.961745	no	mRNA	71.14	30.8	22.49	18.15	25.58	38.59	41.4767	27.44
VY92_RS08950	VY92_RS08950	hypothetical protein	0.914	-0.129499	0.801045	0.961745	no	mRNA	6.01	3.61	2.42	1.68	3.23	3.34	4.01333	2.75
VY92_RS01420	VY92_RS01420	DNA-binding response regulator	0.931	-0.103721	0.804184	0.961745	no	mRNA	26.45	7.77	8.45	5	9.12	14.5	14.2233	9.54
VY92_RS03225	VY92_RS03225	hypothetical protein	1.116	0.158903	0.804648	0.961745	no	mRNA	60.27	16.13	6.6	8.42	12.47	45.74	27.6667	22.21
VY92_RS09245	VY92_RS09245	phospho-N-acetylmuramoyl-pentapeptide-transferase	1.059	0.0825657	0.801684	0.961745	no	mRNA	162.74	89.09	52.82	38.74	84.55	126.02	101.55	83.1033
VY92_RS07595	VY92_RS07595	chromosome partition protein MukB	0.927	-0.108638	0.804782	0.961745	no	mRNA	123.16	39.09	27.21	14.89	56.73	58.36	63.1533	43.3267
VY92_RS09235	VY92_RS09235	UDP-N-acetylmuramoyl-L-alanyl-D-glutamate--2%2C6-diaminopimelate ligase	0.925	-0.112702	0.803092	0.961745	no	mRNA	437.2	343.78	228.41	65.14	352.98	426.88	336.463	281.667
VY92_RS02545	VY92_RS02545	nitrogen regulatory protein P-II	1.076	0.106013	0.80656	0.963314	no	mRNA	282.26	283.08	332.63	141.46	327.1	357.3	299.323	275.287
VY92_RS03300	VY92_RS03300	TRAP transporter substrate-binding protein	0.901	-0.149694	0.80798	0.964282	no	mRNA	87.5	136.02	238.68	44.15	184.78	194.53	154.067	141.153
VY92_RS00975	VY92_RS00975	phosphoglycerate kinase	1.079	0.109453	0.808302	0.964282	no	mRNA	2316.85	773.98	492.96	293.75	1168.04	1486.24	1194.6	982.677
VY92_RS04995	VY92_RS04995	homocysteine S-methyltransferase family protein	0.901	-0.150055	0.80899	0.964547	no	mRNA	3.02	1.22	2.36	0.97	1.21	2.53	2.2	1.57
VY92_RS06305	VY92_RS06305	enoyl-ACP reductase	0.938	-0.0918727	0.809489	0.964587	no	mRNA	1968.37	1887.56	1520.8	544.41	1678.47	2313.73	1792.24	1512.2
VY92_RS10190	VY92_RS10190	50S ribosomal protein L27	0.928	-0.107712	0.81035	0.965058	no	mRNA	838.44	174.9	185.86	122.31	236.72	379.94	399.733	246.323
VY92_RS06810	VY92_RS06810	NupC/NupG family nucleoside CNT transporter	1.117	0.159321	0.811339	0.96568	no	mRNA	119.45	182.92	203.61	167.41	102.5	125.54	168.66	131.817
VY92_RS12340	VY92_RS12340	hypothetical protein	0.909	-0.137301	0.813587	0.967243	no	mRNA	7.83	2.44	2.59	2.41	2.28	2.75	4.28667	2.48
VY92_RS10400	fieF	ferrous iron transporter	0.93	-0.104969	0.813159	0.967243	no	mRNA	48.98	27.72	14.47	6.47	23.95	40.72	30.39	23.7133
VY92_RS10345	VY92_RS10345	23S rRNA (guanosine(2251)-2'-O)-methyltransferase RlmB	1.079	0.11022	0.814366	0.967614	no	mRNA	60.3	36.36	30.31	8.16	52.01	61.97	42.3233	40.7133
VY92_RS02695	VY92_RS02695	isoleucine--tRNA ligase	0.948	-0.0767642	0.823219	0.968799	no	mRNA	378.69	231.82	140.81	72.3	228.14	278.93	250.44	193.123
VY92_RS00035	VY92_RS00035	tRNA (uridine(34)/cytosine(34)/5-carboxymethylaminomethyluridine(34)-2'-O)-methyltransferase TrmL	0.945	-0.0809186	0.821768	0.968799	no	mRNA	56.16	27.73	33.08	17.75	27.94	37.05	38.99	27.58
VY92_RS05555	VY92_RS05555	-	0.82	-0.285907	0.816362	0.968799	no	mRNA	370.6	133.12	135.7	0	201.39	201.85	213.14	134.413
VY92_RS12350	VY92_RS12350	SAM-dependent DNA methyltransferase	1.129	0.174599	0.821465	0.968799	no	mRNA	3.57	1.53	0.93	0.9	2.4	1.23	2.01	1.51
VY92_RS08200	VY92_RS08200	AEC family transporter	1.069	0.0957877	0.822934	0.968799	no	mRNA	15.09	7.44	7.4	5.4	5.51	13.07	9.97667	7.99333
VY92_RS02975	VY92_RS02975	hypothetical protein	0.94	-0.0892008	0.823098	0.968799	no	mRNA	56.58	45.72	51.02	16.16	46.86	64.43	51.1067	42.4833
VY92_RS07600	VY92_RS07600	condensin subunit E	0.949	-0.0750596	0.824251	0.968799	no	mRNA	74.86	30.23	23.87	13.5	33.19	45.77	42.9867	30.82
VY92_RS00695	VY92_RS00695	preprotein translocase subunit SecA	0.948	-0.0769499	0.816914	0.968799	no	mRNA	540.28	276.49	307.54	107.88	374.48	402.41	374.77	294.923
VY92_RS01605	VY92_RS01605	type I restriction endonuclease subunit R	1.072	0.100675	0.820222	0.968799	no	mRNA	38.02	52.14	43.65	20.39	48.1	60.44	44.6033	42.9767
VY92_RS11690	VY92_RS11690	tetracycline efflux MFS transporter Tet(B)	1.076	0.105451	0.822029	0.968799	no	mRNA	50.08	17.72	8.64	8.19	24.83	25.33	25.48	19.45
VY92_RS06040	VY92_RS06040	hypothetical protein	0.915	-0.127644	0.824242	0.968799	no	mRNA	9.33	7.59	5.43	1.56	4.81	12.13	7.45	6.16667
VY92_RS10610	VY92_RS10610	chorismate lyase	0.947	-0.0791219	0.819508	0.968799	no	mRNA	138.18	85.26	76.05	26.97	82.37	135.68	99.83	81.6733
VY92_RS04000	VY92_RS04000	chaperonin GroEL	1.076	0.105042	0.820763	0.968799	no	mRNA	773.21	544.86	244.22	246.01	600.89	357.63	520.763	401.51
VY92_RS08640	VY92_RS08640	mechanosensitive channel MscK	1.056	0.0789142	0.823772	0.968799	no	mRNA	23.45	12.21	8.31	7.51	10.2	15.7	14.6567	11.1367
VY92_RS08585	VY92_RS08585	sugar ABC transporter substrate-binding protein	1.113	0.154695	0.818999	0.968799	no	mRNA	35.65	73.89	145.2	59.04	95.14	101.44	84.9133	85.2067
VY92_RS08625	VY92_RS08625	hypothetical protein	1.07	0.0972646	0.821677	0.968799	no	mRNA	57.72	26.74	14.33	8.62	32.65	41.94	32.93	27.7367
VY92_RS10585	VY92_RS10585	protein disulfide oxidoreductase	0.929	-0.105624	0.816491	0.968799	no	mRNA	199.21	103.85	81.71	21.31	116.47	175.69	128.257	104.49
VY92_RS00745	VY92_RS00745	stability protein StbD	0.918	-0.123894	0.823943	0.968799	no	mRNA	332.18	355.84	641.12	210.88	401.21	415.33	443.047	342.473
VY92_RS06690	VY92_RS06690	hypothetical protein	1.049	0.0683913	0.821112	0.968799	no	mRNA	2033.81	981.57	726.35	543.44	1043.06	1270.09	1247.24	952.197
VY92_RS11235	VY92_RS11235	translational GTPase TypA	0.905	-0.143694	0.824762	0.96885	no	mRNA	103.92	19.83	10.4	8.52	19.48	60.45	44.7167	29.4833
VY92_RS01300	VY92_RS01300	translocation/assembly module TamB	0.944	-0.0829129	0.825707	0.96941	no	mRNA	39.99	16.67	13.47	5.57	20.3	27.45	23.3767	17.7733
VY92_RS10545	VY92_RS10545	class I SAM-dependent methyltransferase	1.062	0.0870887	0.827073	0.969914	no	mRNA	14.12	9.25	8.69	3.31	11.05	14.6	10.6867	9.65333
VY92_RS06990	VY92_RS06990	hypothetical protein	1.098	0.134827	0.826667	0.969914	no	mRNA	21.48	7.88	8.02	8.68	9.45	6.67	12.46	8.26667
VY92_RS04515	VY92_RS04515	type II/IV secretion system protein	0.907	-0.141531	0.827981	0.970084	no	mRNA	12.3	7.2	10.83	7.88	4.15	5.09	10.11	5.70667
VY92_RS01995	VY92_RS01995	ADP-glyceromanno-heptose 6-epimerase	0.953	-0.0696447	0.828155	0.970084	no	mRNA	342.04	224.42	249.31	113.59	236.45	274.23	271.923	208.09
VY92_RS03335	VY92_RS03335	YggU family protein	1.088	0.121815	0.829916	0.9705	no	mRNA	43.01	11.98	14.44	3.39	22.48	36.27	23.1433	20.7133
VY92_RS07200	VY92_RS07200	quinone-dependent dihydroorotate dehydrogenase	1.056	0.0782881	0.829234	0.9705	no	mRNA	70.05	44.35	32.34	14.14	54.63	61.12	48.9133	43.2967
VY92_RS02020	VY92_RS02020	N-acetylmuramic acid 6-phosphate etherase	0.945	-0.0822024	0.829809	0.9705	no	mRNA	74.19	63.06	42.09	16.68	51.64	82.13	59.78	50.15
VY92_RS00920	VY92_RS00920	peptidylprolyl isomerase	1.052	0.0737978	0.831442	0.971206	no	mRNA	831.19	654.66	705.41	321.55	729.56	885.24	730.42	645.45
VY92_RS02630	VY92_RS02630	phosphoglycolate phosphatase	0.917	-0.125309	0.831458	0.971206	no	mRNA	165.53	54.36	26.75	10.6	59.46	112.44	82.2133	60.8333
VY92_RS10805	VY92_RS10805	YchF/TatD family DNA exonuclease	1.052	0.0734749	0.83239	0.971747	no	mRNA	72.72	46.6	32.98	16.31	56.1	58.53	50.7667	43.6467
VY92_RS09550	VY92_RS09550	DNA mismatch repair endonuclease MutH	0.95	-0.0733024	0.833751	0.972788	no	mRNA	162.38	101.58	76.71	29.64	101.18	144.85	113.557	91.89
VY92_RS02760	VY92_RS02760	hypothetical protein	1.099	0.136414	0.856031	0.97423	no	mRNA	0.86	0.37	0.49	0.4	0.43	0.48	0.573333	0.436667
VY92_RS11080	VY92_RS11080	ATP-dependent protease ATP-binding subunit ClpX	1.049	0.0694164	0.876336	0.97423	no	mRNA	55.38	17.03	10.56	8.53	23.87	29.87	27.6567	20.7567
VY92_RS02680	VY92_RS02680	hypothetical protein	1.053	0.073965	0.869953	0.97423	no	mRNA	37.24	17.38	30.87	10.29	23.16	43.25	28.4967	25.5667
VY92_RS02715	VY92_RS02715	DNA-binding response regulator	0.949	-0.0760381	0.866377	0.97423	no	mRNA	23.33	7.74	6.95	2.94	9.96	15.04	12.6733	9.31333
VY92_RS06865	VY92_RS06865	beta-1%2C4-galactosyltransferase	1.064	0.0896426	0.843221	0.97423	no	mRNA	70.08	38.76	47.76	34.63	37.79	43.09	52.2	38.5033
VY92_RS02705	VY92_RS02705	4-hydroxy-3-methylbut-2-enyl diphosphate reductase	0.95	-0.0739884	0.866909	0.97423	no	mRNA	84.4	40.5	21.92	10.45	41.04	62.12	48.94	37.87
VY92_RS03065	VY92_RS03065	cytolethal distending toxin subunit B family protein	0.958	-0.0623109	0.852611	0.97423	no	mRNA	133.08	50.85	42.49	29.19	56.65	68.33	75.4733	51.39
VY92_RS07065	VY92_RS07065	hydroxyacylglutathione hydrolase	0.953	-0.0698855	0.837451	0.97423	no	mRNA	81.77	32.78	31.94	14.71	33.92	61.95	48.83	36.86
VY92_RS07900	VY92_RS07900	long-chain-fatty-acid--CoA ligase FadD	0.966	-0.0506058	0.856532	0.97423	no	mRNA	60.71	29.09	31.82	15.48	33.68	42.4	40.54	30.52
VY92_RS00620	VY92_RS00620	glycine--tRNA ligase subunit beta	1.041	0.0575397	0.861162	0.97423	no	mRNA	282.01	223.74	209.21	97.63	245	283.5	238.32	208.71
VY92_RS00610	VY92_RS00610	DUF559 domain-containing protein	0.939	-0.0908292	0.838803	0.97423	no	mRNA	22.57	17.16	10.52	6.54	11.82	19.02	16.75	12.46
VY92_RS00590	VY92_RS00590	glycine--tRNA ligase subunit alpha	0.969	-0.0451298	0.869274	0.97423	no	mRNA	1264.07	771.92	745.12	361.15	738.9	1076.21	927.037	725.42
VY92_RS00535	VY92_RS00535	hypothetical protein	0.867	-0.205603	0.858065	0.97423	no	mRNA	4.69	2.21	0.97	0	3.19	2.33	2.62333	1.84
VY92_RS00370	VY92_RS00370	septum formation inhibitor Maf	1.06	0.0846251	0.845209	0.97423	no	mRNA	373.36	147.98	131.27	49.74	170.31	364.4	217.537	194.817
VY92_RS00820	VY92_RS00820	YigZ family protein	0.95	-0.0737585	0.839115	0.97423	no	mRNA	51.38	22.42	33.46	13.98	25.85	40.99	35.7533	26.94
VY92_RS00365	VY92_RS00365	hypothetical protein	0.939	-0.0907573	0.861717	0.97423	no	mRNA	222.8	113.34	77.47	18.86	113.32	215.1	137.87	115.76
VY92_RS08100	VY92_RS08100	acyl-CoA thioester hydrolase YciA	1.066	0.0918207	0.874288	0.97423	no	mRNA	213.75	287.63	359.48	212.22	251.17	237.77	286.953	233.72
VY92_RS00195	VY92_RS00195	GNAT family N-acetyltransferase	0.945	-0.0811396	0.872688	0.97423	no	mRNA	47.79	13.18	10.47	4.57	20.71	25.36	23.8133	16.88
sRNA0095			0.925	-0.111718	0.845764	0.97423	no	sRNA	163.68	219.25	99.95	62.69	95.94	180.09	160.96	112.907
sRNA0107			1.092	0.127071	0.841803	0.97423	no	sRNA	644.51	280.64	294.81	52.54	261.18	763.85	406.653	359.19
sRNA0111			0.943	-0.0839752	0.858566	0.97423	no	sRNA	1032.39	1009.32	1078.06	217.96	1008.82	1554.82	1039.92	927.2
VY92_RS08275	VY92_RS08275	DNA internalization-related competence protein ComEC/Rec2	1.054	0.0759225	0.875999	0.97423	no	mRNA	19.86	32.25	24.98	10.13	27.02	39.94	25.6967	25.6967
VY92_RS08095	VY92_RS08095	septation protein A	0.937	-0.0933565	0.875922	0.97423	no	mRNA	22.34	21.07	36.07	17.94	15.84	23.13	26.4933	18.97
VY92_RS07765	VY92_RS07765	acetyl-CoA carboxylase carboxyltransferase subunit beta	0.945	-0.0819698	0.86018	0.97423	no	mRNA	182.9	50.88	36.74	21.72	58.12	111.55	90.1733	63.7967
VY92_RS12605	VY92_RS12605	hypothetical protein	0.899	-0.154099	0.863868	0.97423	no	mRNA	6.52	2.17	1.03	0.36	2.98	3.26	3.24	2.2
VY92_RS00980	VY92_RS00980	ribonuclease	1.071	0.0990854	0.835571	0.97423	no	mRNA	19.31	7.98	4.75	5.98	7.45	9.01	10.68	7.48
VY92_RS11390	VY92_RS11390	L-ribulose-5-phosphate 4-epimerase	0.934	-0.0988543	0.862792	0.97423	no	mRNA	62.02	141.14	138.27	50.19	112.85	135.41	113.81	99.4833
VY92_RS07205	VY92_RS07205	PHP domain-containing protein	0.931	-0.103735	0.841695	0.97423	no	mRNA	24.52	5.1	4.66	3.7	7.14	10.58	11.4267	7.14
VY92_RS01770	VY92_RS01770	carbamate kinase	1.076	0.105711	0.873833	0.97423	no	mRNA	4.73	3.57	6.92	4.49	2.98	4.26	5.07333	3.91
VY92_RS07240	VY92_RS07240	(2E%2C6E)-farnesyl diphosphate synthase	0.914	-0.129683	0.852457	0.97423	no	mRNA	73.38	18.01	8.51	3.61	16.85	52.78	33.3	24.4133
VY92_RS07250	VY92_RS07250	tRNA 4-thiouridine(8) synthase ThiI	1.062	0.0861627	0.869797	0.97423	no	mRNA	23.57	4.85	3.88	3.33	7.34	13.19	10.7667	7.95333
VY92_RS01595	VY92_RS01595	hypothetical protein	0.93	-0.104653	0.869989	0.97423	no	mRNA	2.66	1.08	1.09	0.7	1.17	1.42	1.61	1.09667
VY92_RS12020	VY92_RS12020	phage recombination protein Bet	0.945	-0.0815276	0.842905	0.97423	no	mRNA	103.66	46.71	37.93	14.21	68.48	58.89	62.7667	47.1933
VY92_RS12045	VY92_RS12045	recombination-associated protein RdgC	0.947	-0.0778153	0.870271	0.97423	no	mRNA	31.4	8.77	9.6	3.72	17.53	13.75	16.59	11.6667
VY92_RS01465	VY92_RS01465	XRE family transcriptional regulator	1.103	0.141473	0.859161	0.97423	no	mRNA	3.34	1.58	4.35	2.77	1.65	2.88	3.09	2.43333
VY92_RS01435	VY92_RS01435	DNA-directed RNA polymerase subunit beta	0.936	-0.0954311	0.840409	0.97423	no	mRNA	224.08	72.56	39.68	28.65	103.43	92	112.107	74.6933
VY92_RS01380	VY92_RS01380	orotate phosphoribosyltransferase	0.948	-0.0776021	0.860999	0.97423	no	mRNA	69.19	27.39	24.43	9.58	23.59	62.17	40.3367	31.78
VY92_RS07400	VY92_RS07400	PTS glucose transporter subunit IIA	1.059	0.0829733	0.869512	0.97423	no	mRNA	960.52	617.82	644.61	538.86	444.52	565.94	740.983	516.44
VY92_RS01220	VY92_RS01220	carbamoyl-phosphate synthase small subunit	0.935	-0.0970425	0.855605	0.97423	no	mRNA	63.72	16.45	10.23	5.64	23.46	33.74	30.1333	20.9467
VY92_RS01065	VY92_RS01065	superoxide dismutase [Mn]	1.078	0.10865	0.843566	0.97423	no	mRNA	1867.96	2819.04	3012.82	1277.69	3733.24	2173.29	2566.61	2394.74
VY92_RS01005	VY92_RS01005	NAD(P)H-dependent oxidoreductase	0.952	-0.0716132	0.852375	0.97423	no	mRNA	247.49	197.97	222.31	92.53	223.57	205.66	222.59	173.92
VY92_RS02510	VY92_RS02510	flavodoxin-dependent (E)-4-hydroxy-3-methylbut-2-enyl-diphosphate synthase	0.963	-0.0546519	0.876383	0.97423	no	mRNA	311.07	146.04	116.69	48.69	178.25	221.05	191.267	149.33
VY92_RS11030	VY92_RS11030	RNA-binding transcriptional accessory protein	0.941	-0.0878017	0.866006	0.97423	no	mRNA	17.64	3.6	2.92	2.11	5.98	7.54	8.05333	5.21
VY92_RS08240	VY92_RS08240	ABC transporter ATP-binding protein	0.913	-0.130778	0.849013	0.97423	no	mRNA	3.14	1.88	1.34	0.32	1.93	2.66	2.12	1.63667
VY92_RS09915	VY92_RS09915	xylose isomerase	0.927	-0.109995	0.841461	0.97423	no	mRNA	7.84	7.06	11.58	5.42	5.61	8.52	8.82667	6.51667
VY92_RS09495	VY92_RS09495	YgjV family protein	1.066	0.0922687	0.861486	0.97423	no	mRNA	18.04	11.28	9.4	9.19	7.64	11.11	12.9067	9.31333
VY92_RS08965	VY92_RS08965	hypothetical protein	0.905	-0.144739	0.874925	0.97423	no	mRNA	4.82	1.31	0.87	0.91	0.94	2.48	2.33333	1.44333
VY92_RS11025	VY92_RS11025	prevent-host-death family protein	0.931	-0.102968	0.859575	0.97423	no	mRNA	109.9	157.94	204.42	36.74	198.21	204.72	157.42	146.557
VY92_RS04370	VY92_RS04370	ribosomal subunit interface protein	0.937	-0.0933872	0.850645	0.97423	no	mRNA	2993.26	3153.13	4952.04	1425.95	3720.5	4311.57	3699.48	3152.67
VY92_RS03795	VY92_RS03795	bifunctional DNA-formamidopyrimidine glycosylase/DNA-(apurinic or apyrimidinic site) lyase	0.949	-0.0755139	0.852463	0.97423	no	mRNA	33.88	12.74	8.38	5.74	14.53	17.75	18.3333	12.6733
VY92_RS03290	VY92_RS03290	TRAP transporter small permease	0.943	-0.0842308	0.869072	0.97423	no	mRNA	20.35	23.04	30.69	8.68	24.07	32.09	24.6933	21.6133
VY92_RS06430	VY92_RS06430	RNA chaperone ProQ	1.087	0.119958	0.869489	0.97423	no	mRNA	72.44	9.4	5.2	13.97	11.6	26.33	29.0133	17.3
VY92_RS09240	VY92_RS09240	UDP-N-acetylmuramoyl-tripeptide--D-alanyl-D-alanine ligase	0.951	-0.0727243	0.870723	0.97423	no	mRNA	256.89	198.86	122.91	39.2	201.88	252.27	192.887	164.45
VY92_RS05945	VY92_RS05945	DNA mismatch repair endonuclease MutL	0.939	-0.0907363	0.847404	0.97423	no	mRNA	67.81	30.49	24.92	6.71	36.61	56.69	41.0733	33.3367
VY92_RS05355	VY92_RS05355	helix-turn-helix domain-containing protein	0.938	-0.0915994	0.869122	0.97423	no	mRNA	19.43	8.58	18.16	7.8	9.06	16.59	15.39	11.15
VY92_RS04785	VY92_RS04785	endopeptidase La	1.034	0.0481642	0.875218	0.97423	no	mRNA	211.87	156.23	145.58	76.22	156.36	201.57	171.227	144.717
VY92_RS06240	VY92_RS06240	peptidase M15	0.944	-0.083097	0.874453	0.97423	no	mRNA	18.76	8.82	3.2	3.1	6.59	12.03	10.26	7.24
VY92_RS10230	VY92_RS10230	hypothetical protein	1.071	0.0991846	0.865538	0.97423	no	mRNA	55.64	25.58	28.82	25.03	17.09	31.81	36.68	24.6433
VY92_RS05495	VY92_RS05495	tRNA 5-methoxyuridine(34)/uridine 5-oxyacetic acid(34) synthase CmoB	1.086	0.119137	0.852943	0.97423	no	mRNA	93.39	19.52	10.2	7.42	26.89	66.09	41.0367	33.4667
VY92_RS04135	VY92_RS04135	phage baseplate protein	0.946	-0.0797672	0.872057	0.97423	no	mRNA	11.88	6.1	4.66	1.38	7.12	9.37	7.54667	5.95667
VY92_RS03860	VY92_RS03860	oxidoreductase	0.96	-0.0587335	0.849201	0.97423	no	mRNA	152.98	106.01	71.72	39.45	100.48	114.4	110.237	84.7767
VY92_RS10375	VY92_RS10375	elongation factor 4	0.961	-0.0577151	0.86065	0.97423	no	mRNA	420.02	207.58	161.39	80.47	184.99	350.56	262.997	205.34
VY92_RS05335	VY92_RS05335	aldo/keto reductase	1.069	0.0957752	0.864355	0.97423	no	mRNA	4.69	5.71	5.59	1.44	7.08	7.64	5.33	5.38667
VY92_RS10195	VY92_RS10195	EamA family transporter	1.049	0.0695624	0.87583	0.97423	no	mRNA	21.4	7.82	6.31	2.75	11.75	14.87	11.8433	9.79
VY92_RS03565	VY92_RS03565	hypothetical protein	1.109	0.148891	0.868266	0.97423	no	mRNA	1.23	1.22	1.2	1.28	0.65	0.84	1.21667	0.923333
VY92_RS05950	VY92_RS05950	N-acetylmuramoyl-L-alanine amidase	1.05	0.0702309	0.854607	0.97423	no	mRNA	17.33	6.61	4.96	3.48	8.3	10.62	9.63333	7.46667
VY92_RS10575	VY92_RS10575	DUF1016 domain-containing protein	0.949	-0.0752819	0.870458	0.97423	no	mRNA	26.01	23.48	21.12	5.81	29.4	24.98	23.5367	20.0633
VY92_RS05465	VY92_RS05465	DNA helicase RecG	0.953	-0.0701279	0.842056	0.97423	no	mRNA	76.94	47.17	35.66	14.15	44.7	71.41	53.2567	43.42
VY92_RS05570	VY92_RS05570	-	0.921	-0.118765	0.866714	0.97423	no	mRNA	0	0	3644.62	1150.2	2139.48	0	1214.87	1096.56
VY92_RS09385	VY92_RS09385	ABC transporter ATP-binding protein	0.945	-0.0810339	0.873481	0.97423	no	mRNA	26.31	35.11	44.5	13.42	38.15	41.54	35.3067	31.0367
VY92_RS09345	VY92_RS09345	hypothetical protein	0.93	-0.10515	0.850495	0.97423	no	mRNA	80.6	18.99	17.03	20.27	15.1	27.71	38.8733	21.0267
VY92_RS05460	VY92_RS05460	guanosine-3'%2C5'-bis(diphosphate) 3'-pyrophosphohydrolase	0.954	-0.0676835	0.861093	0.97423	no	mRNA	555.69	251.75	152.29	83.31	247.12	397.92	319.91	242.783
VY92_RS03190	VY92_RS03190	selenocysteine-specific translation elongation factor	0.947	-0.0787099	0.845458	0.97423	no	mRNA	114.56	86.51	72.63	22.25	101.28	105.81	91.2333	76.4467
VY92_RS06420	VY92_RS06420	hypothetical protein	0.926	-0.111111	0.837332	0.97423	no	mRNA	16.23	3.59	2.46	1.62	6.1	6.76	7.42667	4.82667
VY92_RS06730	VY92_RS06730	glycerate dehydrogenase	0.957	-0.0633771	0.861125	0.97423	no	mRNA	219.88	140.08	138.38	85.66	122.1	144.44	166.113	117.4
VY92_RS06325	VY92_RS06325	acetolactate synthase 3 catalytic subunit	0.962	-0.0553664	0.845548	0.97423	no	mRNA	145.4	80.99	65.31	33.82	88.83	98.02	97.2333	73.5567
VY92_RS05180	VY92_RS05180	ornithine decarboxylase SpeF	0.943	-0.0846452	0.85038	0.97423	no	mRNA	5.25	5.33	3.71	1.8	3	7.08	4.76333	3.96
VY92_RS04210	VY92_RS04210	hypothetical protein	0.941	-0.087524	0.837227	0.97423	no	mRNA	8.89	7.86	6.64	2.34	8.22	8.53	7.79667	6.36333
VY92_RS10905	VY92_RS10905	tRNA dihydrouridine(20/20a) synthase DusA	0.931	-0.103012	0.859462	0.97423	no	mRNA	12.19	4.22	2.59	0.86	6.22	6.8	6.33333	4.62667
VY92_RS10405	VY92_RS10405	6-phosphofructokinase	1.071	0.0985554	0.848259	0.97423	no	mRNA	514.5	91.83	84.37	70.27	167.33	267	230.233	168.2
VY92_RS06760	VY92_RS06760	membrane protein	0.896	-0.158987	0.847076	0.97423	no	mRNA	7.57	3.06	7.53	5.27	1.83	2.31	6.05333	3.13667
VY92_RS08935	VY92_RS08935	hypothetical protein	1.043	0.0609911	0.871507	0.97423	no	mRNA	3.31	2.43	2.15	1.39	2.29	2.74	2.63	2.14
VY92_RS09395	VY92_RS09395	ketohydroxyglutarate aldolase	0.943	-0.0842614	0.846629	0.97423	no	mRNA	88.35	73.41	69.42	21.3	95.66	72.73	77.06	63.23
VY92_RS10845	VY92_RS10845	protease modulator HflC	1.054	0.075705	0.841468	0.97423	no	mRNA	444.82	319.53	391.64	207.9	342.95	413.89	385.33	321.58
VY92_RS04050	VY92_RS04050	DUF2184 domain-containing protein	0.927	-0.109217	0.854693	0.97423	no	mRNA	13.61	3.89	4.3	0.79	7.7	7.86	7.26667	5.45
VY92_RS03095	VY92_RS03095	NUDIX hydrolase	1.061	0.0852167	0.836743	0.97423	no	mRNA	170.6	62.23	84.7	56.51	59.76	123.96	105.843	80.0767
VY92_RS05835	VY92_RS05835	pirin family protein	0.954	-0.0683065	0.864125	0.97423	no	mRNA	24.75	15.24	19.06	9.75	14.57	19.28	19.6833	14.5333
VY92_RS05000	VY92_RS05000	redox-regulated ATPase YchF	1.043	0.0611249	0.874882	0.97423	no	mRNA	27.74	8.67	8.53	6.12	12.57	14.27	14.98	10.9867
VY92_RS09275	VY92_RS09275	cell division protein FtsQ	0.959	-0.0604807	0.880098	0.977187	no	mRNA	125.98	36.42	34.7	25.94	38.55	65.68	65.7	43.39
VY92_RS04795	VY92_RS04795	30S ribosomal protein S2	0.935	-0.0970427	0.880931	0.977187	no	mRNA	551.39	86.18	54.84	38.46	210.41	187.8	230.803	145.557
VY92_RS11365	VY92_RS11365	hypothetical protein	1.058	0.0814663	0.88081	0.977187	no	mRNA	13.45	4.65	6.62	5.52	4.13	7.74	8.24	5.79667
VY92_RS01165	VY92_RS01165	IscS subfamily cysteine desulfurase	0.967	-0.0476863	0.88001	0.977187	no	mRNA	229.21	143.77	134.87	52.8	167.06	192.04	169.283	137.3
VY92_RS01230	carB	carbamoyl-phosphate synthase large subunit	0.949	-0.0751256	0.885912	0.977277	no	mRNA	107.59	38.81	18.59	10.23	55.16	53.64	54.9967	39.6767
VY92_RS03830	VY92_RS03830	hypothetical protein	0.959	-0.0600089	0.882966	0.977277	no	mRNA	98.18	50.2	38.77	16.78	40.23	88.26	62.3833	48.4233
VY92_RS09505	VY92_RS09505	adenylosuccinate synthase	1.057	0.0802589	0.882845	0.977277	no	mRNA	215.32	66.12	41.93	18.59	127.23	115.78	107.79	87.2
VY92_RS03755	VY92_RS03755	cysteine--tRNA ligase	0.965	-0.0507944	0.882138	0.977277	no	mRNA	190.46	65.82	58.1	32.78	79.16	115.83	104.793	75.9233
VY92_RS07760	VY92_RS07760	bifunctional tetrahydrofolate synthase/dihydrofolate synthase	0.93	-0.105017	0.883577	0.977277	no	mRNA	39.52	6.43	3.8	2.29	7.6	24.79	16.5833	11.56
VY92_RS10810	VY92_RS10810	DNA polymerase III subunit delta'	1.054	0.0752972	0.884739	0.977277	no	mRNA	31.87	22.53	12.08	3.82	22.76	36.95	22.16	21.1767
VY92_RS05825	VY92_RS05825	amylovoran biosynthesis protein AmsE	1.067	0.0932547	0.884362	0.977277	no	mRNA	9.34	2.09	2.45	3.05	2.36	3.38	4.62667	2.93
VY92_RS12625	VY92_RS12625	hypothetical protein	1.048	0.0671423	0.885908	0.977277	no	mRNA	5.26	5.37	4.57	1.78	5.94	6.32	5.06667	4.68
VY92_RS01485	VY92_RS01485	elongation factor Tu	0.952	-0.0711766	0.882881	0.977277	no	mRNA	7576.04	1980.19	1492.07	765.77	3272.16	3730	3682.77	2589.31
VY92_RS03285	VY92_RS03285	YhcH/YjgK/YiaL family protein	0.947	-0.0787558	0.886203	0.977277	no	mRNA	21.09	25.11	35.5	7.7	31.33	35.98	27.2333	25.0033
VY92_RS06815	VY92_RS06815	ribokinase	0.95	-0.0742664	0.88617	0.977277	no	mRNA	161.71	171.74	207.99	115.68	106.98	177.26	180.48	133.307
VY92_RS11590	VY92_RS11590	30S ribosomal protein S5	1.052	0.0737042	0.896485	0.97996	no	mRNA	3908.28	827.68	401.29	600.52	1306.15	1439.51	1712.42	1115.39
VY92_RS00950	VY92_RS00950	Fic family protein	0.947	-0.0783654	0.892385	0.97996	no	mRNA	8.54	5.1	7.35	5.15	3.32	4.84	6.99667	4.43667
VY92_RS09075	VY92_RS09075	ribosome silencing factor	1.036	0.0505647	0.894974	0.97996	no	mRNA	86.52	52.59	32.15	21.55	39.96	76.91	57.0867	46.14
VY92_RS05405	VY92_RS05405	DUF452 domain-containing protein	0.961	-0.0574919	0.896368	0.97996	no	mRNA	64.62	44.17	23.93	9.39	43.8	56.44	44.24	36.5433
VY92_RS03195	VY92_RS03195	L-seryl-tRNA(Sec) selenium transferase	1.033	0.0463942	0.891218	0.97996	no	mRNA	160.98	101.73	102.41	40.15	137.28	139.76	121.707	105.73
VY92_RS01320	VY92_RS01320	hemolysin regulation protein AhpA	0.968	-0.047228	0.890261	0.97996	no	mRNA	52.65	30.72	19.44	12.18	24.93	41	34.27	26.0367
VY92_RS11585	VY92_RS11585	50S ribosomal protein L30	0.944	-0.0824566	0.894047	0.97996	no	mRNA	280.9	49.57	28.48	25.78	84.36	96.8	119.65	68.98
VY92_RS03555	VY92_RS03555	integrating conjugative element protein	1.073	0.101574	0.897614	0.97996	no	mRNA	4.6	2.28	4.59	0.24	5.47	6.07	3.82333	3.92667
VY92_RS09200	VY92_RS09200	PhoH family protein	0.974	-0.0383343	0.897626	0.97996	no	mRNA	95.61	57.86	44.58	22.84	61.98	68.8	66.0167	51.2067
VY92_RS03180	VY92_RS03180	ribonuclease E	1.047	0.0666846	0.891189	0.97996	no	mRNA	179.51	53.66	30.3	22.72	87.22	89.06	87.8233	66.3333
VY92_RS06445	VY92_RS06445	DUF882 domain-containing protein	0.946	-0.0806349	0.897038	0.97996	no	mRNA	31.34	3.31	9.14	5.61	7.92	13.41	14.5967	8.98
VY92_RS05120	VY92_RS05120	TonB-dependent receptor	1.198	0.261062	0.892864	0.97996	no	mRNA	236.17	4.97	0.59	0.81	108.88	74.26	80.5767	61.3167
VY92_RS07660	VY92_RS07660	formyltetrahydrofolate deformylase	1.034	0.0477082	0.8955	0.97996	no	mRNA	99.64	32.81	31.93	24.04	38.29	56.51	54.7933	39.6133
VY92_RS07275	VY92_RS07275	amino-acid N-acetyltransferase	1.046	0.0648528	0.895826	0.97996	no	mRNA	35.68	9.33	6.48	4.35	13.55	21.75	17.1633	13.2167
VY92_RS03135	VY92_RS03135	acetyl-CoA carboxylase biotin carboxylase subunit	0.962	-0.0559319	0.8933	0.97996	no	mRNA	298.84	136.05	95.39	38.96	187.02	182.92	176.76	136.3
VY92_RS10555	VY92_RS10555	histidinol dehydrogenase	1.037	0.0523673	0.891051	0.97996	no	mRNA	164.79	90.47	90.47	30.23	135.82	139.1	115.243	101.717
VY92_RS07020	VY92_RS07020	membrane protein	0.937	-0.0945455	0.895329	0.97996	no	mRNA	5.6	2.46	1.19	1.82	2.03	1.6	3.08333	1.81667
VY92_RS10000	VY92_RS10000	D-xylose ABC transporter ATP-binding protein	0.94	-0.0890389	0.890841	0.97996	no	mRNA	1.45	3.14	3.48	1.55	2.14	3.02	2.69	2.23667
VY92_RS08380	VY92_RS08380	dihydroneopterin triphosphate diphosphatase	1.04	0.0562833	0.892349	0.97996	no	mRNA	45.38	16.32	15.48	7.67	18.64	36.29	25.7267	20.8667
VY92_RS06460	VY92_RS06460	bifunctional D-glycero-beta-D-manno-heptose-7-phosphate kinase/D-glycero-beta-D-manno-heptose 1-phosphate adenylyltransferase HldE	1.031	0.0441334	0.900616	0.980137	no	mRNA	162.67	70.16	63.28	49.34	60.99	107.35	98.7033	72.56
VY92_RS02205	VY92_RS02205	50S ribosomal protein L29	0.936	-0.0948339	0.899739	0.980137	no	mRNA	880.38	73.45	53.81	50.46	255.63	247.44	335.88	184.51
VY92_RS09070	VY92_RS09070	ATP-dependent RNA helicase RhlB	1.032	0.0449902	0.904627	0.980137	no	mRNA	550.09	326.39	238.89	109.68	277.87	603.11	371.79	330.22
VY92_RS03450	VY92_RS03450	integrating conjugative element protein	1.08	0.110415	0.904273	0.980137	no	mRNA	0.16	0.41	0.32	0.1	0.4	0.43	0.296667	0.31
VY92_RS07085	VY92_RS07085	leucyl aminopeptidase	0.965	-0.051898	0.902853	0.980137	no	mRNA	632.34	536.77	535.71	154.38	685.08	641.09	568.273	493.517
VY92_RS05275	VY92_RS05275	hypothetical protein	1.031	0.0443467	0.902123	0.980137	no	mRNA	48.61	28.27	38.53	16.66	38.8	40.89	38.47	32.1167
VY92_RS06210	VY92_RS06210	threonine synthase	0.965	-0.051333	0.904887	0.980137	no	mRNA	256.34	114.69	88.27	29.93	146.05	194.52	153.1	123.5
VY92_RS05940	VY92_RS05940	tRNA (adenosine(37)-N6)-dimethylallyltransferase MiaA	1.038	0.0540258	0.901497	0.980137	no	mRNA	63.37	18.52	15.68	8.26	27.96	40.65	32.5233	25.6233
VY92_RS09845	VY92_RS09845	bifunctional uridylyltransferase/uridylyl-removing protein GlnD	0.965	-0.0507916	0.903609	0.980137	no	mRNA	26.21	8.79	6.83	3.33	11.59	16.25	13.9433	10.39
VY92_RS00440	VY92_RS00440	hypothetical protein	0.963	-0.0546061	0.901067	0.980137	no	mRNA	129.58	58.78	45.72	17.27	89.72	68.13	78.0267	58.3733
VY92_RS05660	VY92_RS05660	serine dehydratase subunit alpha family protein	0.961	-0.0574858	0.900344	0.980137	no	mRNA	176.38	246.05	211.64	105.7	168.76	250.55	211.357	175.003
VY92_RS09680	VY92_RS09680	RNase adapter RapZ	0.97	-0.0436676	0.89894	0.980137	no	mRNA	62.34	22.38	20.88	12.99	28.46	32.46	35.2	24.6367
VY92_RS02985	VY92_RS02985	DNA-binding transcriptional regulator OxyR	0.967	-0.049076	0.903898	0.980137	no	mRNA	770.79	632.51	632.16	180.56	667.34	969.75	678.487	605.883
sRNA0086			1.113	0.155091	0.9026	0.980137	no	sRNA	0	90.56	109.51	9.5	136.37	102.16	66.69	82.6767
VY92_RS10170	VY92_RS10170	thioredoxin	0.968	-0.0466806	0.89835	0.980137	no	mRNA	324.56	177.29	205.33	117.53	172.44	210.7	235.727	166.89
VY92_RS04245	VY92_RS04245	DUF2597 domain-containing protein	1.079	0.109729	0.90778	0.980391	no	mRNA	3.21	2.45	1.62	0.28	5	1.28	2.42667	2.18667
VY92_RS06410	VY92_RS06410	hypothetical protein	0.966	-0.0500679	0.913718	0.980391	no	mRNA	84.29	46.07	21.09	12.02	46.81	54.66	50.4833	37.83
VY92_RS03950	VY92_RS03950	twin-arginine translocase subunit TatC	1.055	0.0768919	0.91129	0.980391	no	mRNA	230.35	45.24	26.5	12.16	66.11	170.13	100.697	82.8
VY92_RS03105	VY92_RS03105	NADP-dependent isocitrate dehydrogenase	1.039	0.0554561	0.912802	0.980391	no	mRNA	221.93	193.79	316.79	155.85	219.81	229.42	244.17	201.693
VY92_RS08845	VY92_RS08845	site-specific integrase	1.034	0.0487374	0.907894	0.980391	no	mRNA	18	7.45	5.92	5.37	8.64	7.92	10.4567	7.31
VY92_RS03145	VY92_RS03145	type II 3-dehydroquinate dehydratase	0.971	-0.0428055	0.911484	0.980391	no	mRNA	341.01	281.09	333.01	115.64	281.38	422.98	318.37	273.333
VY92_RS00020	VY92_RS00020	ABC transporter permease	0.972	-0.0414146	0.913897	0.980391	no	mRNA	20.69	10.86	14	5.22	14.79	16.01	15.1833	12.0067
VY92_RS09865	VY92_RS09865	-	0.95	-0.0735573	0.914117	0.980391	no	mRNA	648.32	142.97	105.71	51.85	200.61	242.31	299	164.923
VY92_RS06080	VY92_RS06080	-	1.062	0.0873496	0.906945	0.980391	no	mRNA	80.49	44.24	54.72	13.87	50.57	80.72	59.8167	48.3867
VY92_RS10770	VY92_RS10770	hypothetical protein	0.968	-0.046339	0.913521	0.980391	no	mRNA	753.42	474.38	471.57	335.93	391.47	418.66	566.457	382.02
VY92_RS10150	VY92_RS10150	-	0.922	-0.117582	0.912789	0.980391	no	mRNA	473.01	212.39	255.22	0	121.54	725.7	313.54	282.413
VY92_RS00640	VY92_RS00640	penicillin-binding protein 1A	1.035	0.0499211	0.908536	0.980391	no	mRNA	76.93	38.1	51.37	35.28	36.23	49.41	55.4667	40.3067
VY92_RS06205	VY92_RS06205	homoserine kinase	1.022	0.0319502	0.910528	0.980391	no	mRNA	393.19	174.95	168.58	86.74	231.18	265.28	245.573	194.4
VY92_RS04755	VY92_RS04755	bifunctional acetaldehyde-CoA/alcohol dehydrogenase	0.936	-0.0948261	0.907624	0.980391	no	mRNA	4209.32	819.54	161.75	165.77	1412.24	1930.71	1730.2	1169.57
VY92_RS02390	VY92_RS02390	DNA replication and repair protein RecF	0.963	-0.0538351	0.913305	0.980391	no	mRNA	59.2	27.05	17.43	6.19	24.46	55.2	34.56	28.6167
VY92_RS01365	VY92_RS01365	folate-binding protein	1.029	0.0416258	0.908062	0.980391	no	mRNA	95.08	54.14	63	21.02	66.95	102.81	70.74	63.5933
VY92_RS09265	VY92_RS09265	UDP-N-acetylmuramate--L-alanine ligase	1.027	0.0384715	0.910755	0.980391	no	mRNA	179.7	156.73	110.56	54.91	151.61	184.03	148.997	130.183
VY92_RS11575	VY92_RS11575	preprotein translocase subunit SecY	1.051	0.0714833	0.906796	0.980391	no	mRNA	1156.35	189.89	103.1	151.33	362.83	443.37	483.113	319.177
VY92_RS08195	VY92_RS08195	acetyl-CoA carboxylase carboxyltransferase subunit alpha	1.021	0.0299115	0.912379	0.980391	no	mRNA	426.16	227.73	224.73	109.22	243.13	374.45	292.873	242.267
VY92_RS06310	VY92_RS06310	exoribonuclease II	1.036	0.0509869	0.917807	0.980723	no	mRNA	83.9	35.7	23.74	8.63	40.78	76.91	47.78	42.1067
VY92_RS04710	VY92_RS04710	sodium:alanine symporter family protein	0.971	-0.0428046	0.919196	0.980723	no	mRNA	13.84	6.78	3.76	2.18	7.48	8.77	8.12667	6.14333
VY92_RS04665	VY92_RS04665	mannose-6-phosphate isomerase%2C class I	1.032	0.0450579	0.921028	0.980723	no	mRNA	283.73	119.57	88.1	32.31	150.28	243.32	163.8	141.97
VY92_RS05065	VY92_RS05065	translation initiation factor IF-3	1.035	0.0501853	0.915492	0.980723	no	mRNA	186.24	205.52	219.16	121.97	139.43	258.63	203.64	173.343
sRNA0012			0.96	-0.0583956	0.92039	0.980723	no	sRNA	1084.16	1970.7	1404.48	397.33	1562.14	1643.76	1486.45	1201.08
VY92_RS05175	VY92_RS05175	putrescine-ornithine antiporter	0.962	-0.0558492	0.919697	0.980723	no	mRNA	2.76	4.16	2.04	1.4	2.05	3.99	2.98667	2.48
VY92_RS08850	VY92_RS08850	hypothetical protein	0.968	-0.0463984	0.921057	0.980723	no	mRNA	18.62	14.62	13.39	9.13	12.5	11.26	15.5433	10.9633
sRNA0029			0.96	-0.0583956	0.92039	0.980723	no	sRNA	1084.16	1970.7	1404.48	397.33	1562.14	1643.76	1486.45	1201.08
VY92_RS08795	VY92_RS08795	anthranilate phosphoribosyltransferase	1.032	0.0455206	0.916275	0.980723	no	mRNA	12.11	8.3	4.64	2.56	9.48	8.78	8.35	6.94
VY92_RS04140	VY92_RS04140	hypothetical protein	1.065	0.0911577	0.921529	0.980723	no	mRNA	4.07	1.03	2.65	0.39	2.88	3.61	2.58333	2.29333
VY92_RS05640	VY92_RS05640	pyruvate kinase	0.97	-0.0442231	0.919922	0.980723	no	mRNA	334.9	87.96	84.75	73.01	87.3	166.65	169.203	108.987
VY92_RS01735	VY92_RS01735	low molecular weight phosphotyrosine protein phosphatase	1.047	0.0656315	0.91609	0.980723	no	mRNA	11.32	4.92	4.4	0.82	6.73	11.01	6.88	6.18667
VY92_RS03935	ubiB	ubiquinone biosynthesis regulatory protein kinase UbiB	1.028	0.0398352	0.916826	0.980723	no	mRNA	38.43	16.28	11.44	6.06	19.36	28.38	22.05	17.9333
VY92_RS05475	VY92_RS05475	-	0.97	-0.0446549	0.919896	0.980723	no	mRNA	62.36	24.93	47.6	24.49	31.82	38.96	44.9633	31.7567
VY92_RS09585	VY92_RS09585	2-succinyl-5-enolpyruvyl-6-hydroxy-3-cyclohexene-1-carboxylic-acid synthase	0.972	-0.0410592	0.921194	0.980723	no	mRNA	226.33	210.3	190.47	60.31	242.86	246.67	209.033	183.28
VY92_RS07940	VY92_RS07940	hypothetical protein	0.979	-0.0301211	0.923922	0.981252	no	mRNA	117.28	45.53	43.01	25.75	58.18	63.39	68.6067	49.1067
VY92_RS11395	VY92_RS11395	xylulose 5-phosphate 3-epimerase	1.038	0.053192	0.923712	0.981252	no	mRNA	176.04	349.27	265.22	77.85	320.04	430.16	263.51	276.017
VY92_RS05250	VY92_RS05250	sodium:proton antiporter	0.967	-0.049049	0.923527	0.981252	no	mRNA	34.74	7.53	6.6	7.01	8.83	13.83	16.29	9.89
VY92_RS07885	VY92_RS07885	thiol reductant ABC exporter subunit CydC	1.028	0.0400863	0.922701	0.981252	no	mRNA	30.54	20.62	13.21	5.2	23.19	28.77	21.4567	19.0533
VY92_RS00715	VY92_RS00715	membrane-bound lytic murein transglycosylase MltF	1.019	0.0270894	0.925314	0.982227	no	mRNA	220.83	119.46	88.23	50.14	121.89	175.08	142.84	115.703
VY92_RS06710	hflB	ATP-dependent zinc metalloprotease FtsH	1.018	0.0259713	0.926367	0.982842	no	mRNA	140.09	93.1	80.37	41.38	91.61	128.3	104.52	87.0967
VY92_RS04955	VY92_RS04955	peptide ABC transporter ATP-binding protein	1.022	0.0316245	0.928532	0.98413	no	mRNA	58.57	31.31	27.74	19.61	24.12	46.19	39.2067	29.9733
VY92_RS10470	VY92_RS10470	S-ribosylhomocysteine lyase	1.022	0.0318153	0.928402	0.98413	no	mRNA	91.12	73.56	69.62	34.94	73.7	86.51	78.1	65.05
VY92_RS10040	VY92_RS10040	replicative DNA helicase	1.039	0.055541	0.932172	0.985613	no	mRNA	1.77	0.93	0.9	0.83	0.52	1.35	1.2	0.9
VY92_RS05450	VY92_RS05450	guanylate kinase	1.023	0.0331771	0.932753	0.985613	no	mRNA	514.82	470.19	507.65	217.01	534.11	542.58	497.553	431.233
VY92_RS01855	VY92_RS01855	proline--tRNA ligase	0.978	-0.0317134	0.931003	0.985613	no	mRNA	121.08	48.39	31.97	20.72	50.22	78.48	67.1467	49.8067
VY92_RS05035	VY92_RS05035	4-hydroxy-3-polyprenylbenzoate decarboxylase	0.981	-0.0275594	0.932975	0.985613	no	mRNA	120.54	83.51	79.95	45.38	77.18	94.09	94.6667	72.2167
VY92_RS10365	VY92_RS10365	ribonuclease III	0.971	-0.0428535	0.933262	0.985613	no	mRNA	169.31	121.77	74.91	18.68	127.2	180.59	121.997	108.823
VY92_RS06425	VY92_RS06425	paraquat-inducible protein A	0.952	-0.0711661	0.931645	0.985613	no	mRNA	16.48	1.16	1.13	2.14	1.87	6.5	6.25667	3.50333
VY92_RS01665	VY92_RS01665	MFS transporter	1.022	0.0316829	0.931426	0.985613	no	mRNA	36.57	14	11.46	9.45	13.65	21.59	20.6767	14.8967
VY92_RS06020	VY92_RS06020	NAD(P)(+) transhydrogenase (Re/Si-specific) subunit alpha	0.977	-0.0336946	0.935119	0.986065	no	mRNA	1071.45	566.18	294.14	271.52	587.94	454.01	643.923	437.823
VY92_RS08020	rrf	-	0.953	-0.0695862	0.934452	0.986065	no	mRNA	36.87	7.32	7.95	4.93	15.44	9.69	17.38	10.02
VY92_RS02605	VY92_RS02605	DeoR/GlpR family transcriptional regulator	1.025	0.0356513	0.93495	0.986065	no	mRNA	200.66	90.77	70.92	24.33	130.71	154.54	120.783	103.193
VY92_RS07880	VY92_RS07880	thiol reductant ABC exporter subunit CydD	0.974	-0.0385823	0.936679	0.986705	no	mRNA	49.34	20.33	9.51	5.64	22.1	32.86	26.3933	20.2
VY92_RS00680	VY92_RS00680	DNA adenine methylase	0.97	-0.0443643	0.936319	0.986705	no	mRNA	20.21	5.11	4.41	2.68	4.51	14.51	9.91	7.23333
VY92_RS07680	VY92_RS07680	hypothetical protein	1.017	0.0240108	0.947103	0.988292	no	mRNA	11.75	7.39	7.07	4.77	5.53	9.91	8.73667	6.73667
VY92_RS12575	VY92_RS12575	DUF1508 domain-containing protein	0.96	-0.0584926	0.946704	0.988292	no	mRNA	91.87	11.77	15.28	17.25	11.27	28.33	39.64	18.95
VY92_RS02405	VY92_RS02405	23S rRNA (uracil(1939)-C(5))-methyltransferase RlmD	0.982	-0.0268106	0.947745	0.988292	no	mRNA	92.61	34.75	23.17	17.04	28.83	64.74	50.1767	36.87
VY92_RS08720	VY92_RS08720	Bcr/CflA family drug resistance efflux transporter	1.037	0.052595	0.942756	0.988292	no	mRNA	1.06	0.67	0.66	0.36	0.89	0.69	0.796667	0.646667
VY92_RS03125	VY92_RS03125	sodium/panthothenate symporter	0.98	-0.0285463	0.945619	0.988292	no	mRNA	164.73	142.59	139.8	40.95	137.68	232.07	149.04	136.9
VY92_RS09910	VY92_RS09910	xylulokinase	1.02	0.0280157	0.950105	0.988292	no	mRNA	21.52	19.86	27.34	10.05	24.95	26.32	22.9067	20.44
VY92_RS08725	VY92_RS08725	OsmC family peroxiredoxin	0.972	-0.0406628	0.945171	0.988292	no	mRNA	246.09	191.34	285.13	174.53	158.68	140.99	240.853	158.067
VY92_RS09590	VY92_RS09590	2-succinyl-6-hydroxy-2%2C4-cyclohexadiene-1-carboxylate synthase	0.981	-0.027576	0.949761	0.988292	no	mRNA	105.44	64.4	56.48	14.83	76.64	107.83	75.44	66.4333
VY92_RS01055	VY92_RS01055	16S rRNA pseudouridine(516) synthase RsuA	0.984	-0.0228273	0.950593	0.988292	no	mRNA	64.08	39.88	35.42	12.1	43.21	63.68	46.46	39.6633
VY92_RS10710	VY92_RS10710	galactose-1-phosphate uridylyltransferase	0.984	-0.0238802	0.9397	0.988292	no	mRNA	5002.84	3555.44	3021.05	1255.29	3568.21	4917.82	3859.78	3247.11
VY92_RS02440	VY92_RS02440	peptide deformylase	1.015	0.022093	0.950408	0.988292	no	mRNA	198.41	73.31	93.75	52.95	77.16	146.34	121.823	92.15
VY92_RS02200	VY92_RS02200	50S ribosomal protein L16	1.039	0.0547866	0.942164	0.988292	no	mRNA	739.74	75.25	39.47	78.65	256.96	165.55	284.82	167.053
VY92_RS01375	VY92_RS01375	ribonuclease PH	1.026	0.0363639	0.94396	0.988292	no	mRNA	44.05	13.19	9.88	4.43	16.24	33.91	22.3733	18.1933
VY92_RS09285	VY92_RS09285	cell division protein FtsZ	1.017	0.0247953	0.940221	0.988292	no	mRNA	1181.79	813.93	900.02	452.39	875.37	1033.87	965.247	787.21
VY92_RS02155	VY92_RS02155	met regulon transcriptional regulator MetJ	0.975	-0.0364659	0.94164	0.988292	no	mRNA	114.11	65.2	49.76	11.17	71.52	117.91	76.3567	66.8667
VY92_RS10780	VY92_RS10780	SPOR domain-containing protein	0.984	-0.0228013	0.950436	0.988292	no	mRNA	33.86	14.82	15.01	9.1	12.76	25.57	21.23	15.81
VY92_RS09855	VY92_RS09855	UDP-N-acetylglucosamine--undecaprenyl-phosphate N-acetylglucosaminephosphotransferase	1.015	0.020885	0.950403	0.988292	no	mRNA	111.03	77.89	64.85	34.11	59.38	121.67	84.59	71.72
VY92_RS06845	VY92_RS06845	cobalt transporter	1.031	0.0433598	0.948934	0.988292	no	mRNA	23.74	3.09	1.9	3.19	5.32	9.78	9.57667	6.09667
VY92_RS07670	VY92_RS07670	ROK family protein	0.979	-0.0302115	0.939359	0.988292	no	mRNA	28.86	9.61	11.24	7.63	9.4	17.55	16.57	11.5267
VY92_RS10500	VY92_RS10500	tRNA pseudouridine(13) synthase TruD	1.017	0.0249695	0.945461	0.988292	no	mRNA	127.89	84.87	54.25	37.02	55.3	125.87	89.0033	72.73
VY92_RS07335	VY92_RS07335	DNA translocase FtsK	0.981	-0.0271013	0.948882	0.988292	no	mRNA	74.53	42.55	22.7	11.02	39.67	64.5	46.5933	38.3967
VY92_RS01505	VY92_RS01505	-	0.96	-0.059118	0.944783	0.988292	no	mRNA	2084.1	480.17	97.51	95.49	488.68	872.89	887.26	485.687
VY92_RS08810	VY92_RS08810	tryptophan synthase subunit alpha	0.979	-0.0302316	0.943017	0.988292	no	mRNA	155.19	88.11	70.86	21.78	117.97	123.67	104.72	87.8067
VY92_RS08610	VY92_RS08610	DNA polymerase III subunit gamma/tau	1.015	0.0219683	0.943384	0.988292	no	mRNA	123.18	88.16	79.26	35.18	90	125.47	96.8667	83.55
sRNA0119			0.978	-0.0324825	0.944603	0.988292	no	sRNA	3774.05	3171.69	2596.84	539	3559.02	3411.27	3180.86	2503.1
VY92_RS11265	VY92_RS11265	hypothetical protein	0.978	-0.0324076	0.94408	0.988292	no	mRNA	82.69	37.51	43.81	30.73	23.06	60.27	54.67	38.02
VY92_RS07215	VY92_RS07215	bifunctional chorismate mutase/prephenate dehydrogenase	0.987	-0.0186339	0.951282	0.988512	no	mRNA	62.75	43.75	34.04	16.99	39.56	58.24	46.8467	38.2633
VY92_RS08075	VY92_RS08075	hypothetical protein	1.016	0.0230857	0.952167	0.988936	no	mRNA	105.98	70.89	53.18	19.46	81.99	98.64	76.6833	66.6967
VY92_RS10880	VY92_RS10880	NupC/NupG family nucleoside CNT transporter	1.011	0.0158573	0.953161	0.989472	no	mRNA	105.21	60.32	52.83	30.48	60.11	81.92	72.7867	57.5033
VY92_RS08940	VY92_RS08940	hypothetical protein	0.976	-0.035049	0.956894	0.990847	no	mRNA	5.85	2.05	1.1	1.87	1.71	1.54	3	1.70667
VY92_RS11175	VY92_RS11175	hypothetical protein	1.028	0.0395251	0.958313	0.990847	no	mRNA	16.42	3.97	4.14	6.17	3.44	3.46	8.17667	4.35667
VY92_RS11220	VY92_RS11220	apolipoprotein N-acyltransferase	0.986	-0.0203734	0.957405	0.990847	no	mRNA	25.61	15.13	11.06	4.71	13.27	25.65	17.2667	14.5433
VY92_RS09270	VY92_RS09270	D-alanine--D-alanine ligase	0.989	-0.0155153	0.95786	0.990847	no	mRNA	311.91	214.69	157.55	90.59	204.21	241.62	228.05	178.807
[truncated: 567 more rows]
