# Supplementary material for: The Transcriptomic and Bioinformatic Characterizations of Iron Acquisition and Heme Utilization in Avibacterium paragallinarum in Response to Iron-Starvation
Source: Front Microbiol. 2021 Mar 4;12:610196. doi: 10.3389/fmicb.2021.610196 (PMC7970244; doi:10.3389/fmicb.2021.610196)
Supplement: Supplementary file 3 [file Data_Sheet_2.XLS]

## Sheet: Data Set S2
Category	Functional description	GO ID（Level2）	up-regulated	down-regulated
biological process	biological regulation	GO:0065007	3	3
biological process	cellular component organization or biogenesis	GO:0071840	0	1
biological process	cellular process	GO:0009987	12	31
biological process	localization	GO:0051179	4	8
biological process	metabolic process	GO:0008152	12	34
biological process	response to stimulus	GO:0050896	2	1
cellular component	cell	GO:0005623	1	0
cellular component	cell part	GO:0044464	18	17
cellular component	membrane	GO:0016020	9	11
cellular component	membrane part	GO:0044425	16	22
cellular component	protein-containing complex	GO:0032991	1	2
molecular function	antioxidant activity	GO:0016209	0	1
molecular function	binding	GO:0005488	20	30
molecular function	catalytic activity	GO:0003824	20	37
molecular function	molecular transducer activity	GO:0060089	1	0
molecular function	transcription regulator activity	GO:0140110	4	1
molecular function	transporter activity	GO:0005215	8	2
