# Supplementary material for: The Transcriptomic and Bioinformatic Characterizations of Iron Acquisition and Heme Utilization in Avibacterium paragallinarum in Response to Iron-Starvation
Source: Front Microbiol. 2021 Mar 4;12:610196. doi: 10.3389/fmicb.2021.610196 (PMC7970244; doi:10.3389/fmicb.2021.610196)
Supplement: Supplementary file 4 [file Data_Sheet_3.XLS]

## Sheet: Data Set S3
GO ID	Function Description	Category	Gene Num	Ratio in Study	Ratio in Pop	P-value Uncorrected	P-value Corrected
GO:0009262	deoxyribonucleotide metabolic process	biological_process	2	2/42	7/1800	0.0103657	0.0527708
GO:0015031	protein transport	biological_process	3	3/42	25/1800	0.0190148	0.0626371
GO:0006431	methionyl-tRNA aminoacylation	biological_process	1	1/42	1/1800	0.0233333	0.0725926
GO:0010035	response to inorganic substance	biological_process	1	1/42	1/1800	0.0233333	0.0725926
GO:0046690	response to tellurium ion	biological_process	1	1/42	1/1800	0.0233333	0.0725926
GO:0033036	macromolecule localization	biological_process	3	3/42	27/1800	0.0234138	0.035437
GO:0008104	protein localization	biological_process	3	3/42	27/1800	0.0234138	0.035437
GO:0045184	establishment of protein localization	biological_process	3	3/42	29/1800	0.0283216	0.0386831
GO:0009264	deoxyribonucleotide catabolic process	biological_process	1	1/42	2/1800	0.0461349	0.053824
GO:0001123	transcription initiation from bacterial-type RNA polymerase promoter	biological_process	1	1/42	2/1800	0.0461349	0.053824
GO:0046391	5-phosphoribose 1-diphosphate metabolic process	biological_process	1	1/42	2/1800	0.0461349	0.053824
GO:0006015	5-phosphoribose 1-diphosphate biosynthetic process	biological_process	1	1/42	2/1800	0.0461349	0.053824
GO:0009166	nucleotide catabolic process	biological_process	1	1/42	2/1800	0.0461349	0.053824
GO:0009279	cell outer membrane	cellular_component	4	4/42	24/1800	0.0019409	0.0362301
GO:0044462	external encapsulating structure part	cellular_component	4	4/42	25/1800	0.00227171	0.031804
GO:0019867	outer membrane	cellular_component	4	4/42	40/1800	0.012733	0.0594206
GO:0033573	high-affinity iron permease complex	cellular_component	1	1/42	1/1800	0.0233333	0.0725926
GO:0016020	membrane	cellular_component	9	9/42	205/1800	0.0479394	0.0479394
GO:0016728	oxidoreductase activity, acting on CH or CH2 groups, disulfide as acceptor	molecular_function	2	2/42	3/1800	0.00157167	0.0880135
GO:0005381	iron ion transmembrane transporter activity	molecular_function	2	2/42	3/1800	0.00157167	0.0880135
GO:0046915	transition metal ion transmembrane transporter activity	molecular_function	2	2/42	6/1800	0.00751486	0.0601189
GO:0016725	oxidoreductase activity, acting on CH or CH2 groups	molecular_function	2	2/42	6/1800	0.00751486	0.0601189
GO:0004222	metalloendopeptidase activity	molecular_function	2	2/42	8/1800	0.0136175	0.0586598
GO:0009055	electron carrier activity	molecular_function	3	3/42	23/1800	0.0151226	0.052929
GO:0008973	phosphopentomutase activity	molecular_function	1	1/42	1/1800	0.0233333	0.0725926
GO:0047938	glucose-6-phosphate 1-epimerase activity	molecular_function	1	1/42	1/1800	0.0233333	0.0725926
GO:0008998	ribonucleoside-triphosphate reductase activity	molecular_function	1	1/42	1/1800	0.0233333	0.0725926
GO:0008752	FMN reductase activity	molecular_function	1	1/42	1/1800	0.0233333	0.0725926
GO:0015603	iron chelate transmembrane transporter activity	molecular_function	1	1/42	1/1800	0.0233333	0.0725926
GO:0008794	arsenate reductase (glutaredoxin) activity	molecular_function	1	1/42	1/1800	0.0233333	0.0725926
GO:0031992	energy transducer activity	molecular_function	1	1/42	1/1800	0.0233333	0.0725926
GO:0042927	siderophore transporter activity	molecular_function	1	1/42	1/1800	0.0233333	0.0725926
GO:0015343	siderophore transmembrane transporter activity	molecular_function	1	1/42	1/1800	0.0233333	0.0725926
GO:0004825	methionine-tRNA ligase activity	molecular_function	1	1/42	1/1800	0.0233333	0.0725926
GO:0030614	oxidoreductase activity, acting on phosphorus or arsenic in donors, disulfide as acceptor	molecular_function	1	1/42	1/1800	0.0233333	0.0725926
GO:0030611	arsenate reductase activity	molecular_function	1	1/42	1/1800	0.0233333	0.0725926
GO:0030613	oxidoreductase activity, acting on phosphorus or arsenic in donors	molecular_function	1	1/42	1/1800	0.0233333	0.0725926
GO:0004731	purine-nucleoside phosphorylase activity	molecular_function	1	1/42	1/1800	0.0233333	0.0725926
GO:0050334	thiaminase activity	molecular_function	1	1/42	1/1800	0.0233333	0.0725926
GO:0003700	transcription factor activity, sequence-specific DNA binding	molecular_function	4	4/42	52/1800	0.0308219	0.0410959
GO:0001071	nucleic acid binding transcription factor activity	molecular_function	4	4/42	52/1800	0.0308219	0.0410959
GO:0016887	ATPase activity	molecular_function	5	5/42	82/1800	0.0392283	0.0488175
GO:0010181	FMN binding	molecular_function	2	2/42	15/1800	0.0460598	0.0548797
GO:0061731	ribonucleoside-diphosphate reductase activity	molecular_function	1	1/42	2/1800	0.0461349	0.053824
GO:0004748	ribonucleoside-diphosphate reductase activity, thioredoxin disulfide as acceptor	molecular_function	1	1/42	2/1800	0.0461349	0.053824
