# Supplementary material for: The Transcriptomic and Bioinformatic Characterizations of Iron Acquisition and Heme Utilization in Avibacterium paragallinarum in Response to Iron-Starvation
Source: Front Microbiol. 2021 Mar 4;12:610196. doi: 10.3389/fmicb.2021.610196 (PMC7970244; doi:10.3389/fmicb.2021.610196)
Supplement: Supplementary file 5 [file Data_Sheet_4.XLS]

## Sheet: Data Set S4
GO ID	Function Description	Category	Gene Num	Ratio in Study	Ratio in Pop	P-value Uncorrected	P-value Corrected
GO:0055114	oxidation-reduction process	biological_process	9	9/59	21/1800	1.20142e-07	1.79011e-05
GO:0030001	metal ion transport	biological_process	7	7/59	22/1800	3.29494e-06	0.000122736
GO:0022900	electron transport chain	biological_process	5	5/59	9/1800	3.63949e-06	0.000108457
GO:0022904	respiratory electron transport chain	biological_process	4	4/59	5/1800	5.09213e-06	0.000126454
GO:0006091	generation of precursor metabolites and energy	biological_process	7	7/59	24/1800	6.3514e-06	0.000135194
GO:0006189	'de novo' IMP biosynthetic process	biological_process	5	5/59	11/1800	1.26849e-05	0.000210005
GO:0045333	cellular respiration	biological_process	4	4/59	6/1800	1.49023e-05	0.000222045
GO:0046040	IMP metabolic process	biological_process	5	5/59	12/1800	2.12012e-05	0.00028718
GO:0006188	IMP biosynthetic process	biological_process	5	5/59	12/1800	2.12012e-05	0.00028718
GO:0006814	sodium ion transport	biological_process	5	5/59	13/1800	3.359e-05	0.000357493
GO:0006812	cation transport	biological_process	7	7/59	34/1800	7.63225e-05	0.000598529
GO:0015980	energy derivation by oxidation of organic compounds	biological_process	4	4/59	10/1800	0.000188966	0.0014078
GO:0071941	nitrogen cycle metabolic process	biological_process	3	3/59	5/1800	0.000319545	0.00216419
GO:0044710	single-organism metabolic process	biological_process	28	28/59	474/1800	0.000430118	0.00267032
GO:0006811	ion transport	biological_process	7	7/59	50/1800	0.000938798	0.00518077
GO:0015672	monovalent inorganic cation transport	biological_process	5	5/59	25/1800	0.00102373	0.00544773
GO:0006826	iron ion transport	biological_process	2	2/59	2/1800	0.00105676	0.00542956
GO:0006537	glutamate biosynthetic process	biological_process	2	2/59	2/1800	0.00105676	0.00542956
GO:0009168	purine ribonucleoside monophosphate biosynthetic process	biological_process	5	5/59	26/1800	0.0012359	0.00558029
GO:0009127	purine nucleoside monophosphate biosynthetic process	biological_process	5	5/59	26/1800	0.0012359	0.00558029
GO:0009150	purine ribonucleotide metabolic process	biological_process	7	7/59	53/1800	0.00134115	0.00570946
GO:0044699	single-organism process	biological_process	34	34/59	662/1800	0.0013688	0.00566531
GO:0006163	purine nucleotide metabolic process	biological_process	7	7/59	55/1800	0.00167706	0.00675358
GO:0019693	ribose phosphate metabolic process	biological_process	8	8/59	73/1800	0.00207946	0.00815367
GO:0072521	purine-containing compound metabolic process	biological_process	7	7/59	58/1800	0.00230034	0.00878849
GO:0000041	transition metal ion transport	biological_process	2	2/59	3/1800	0.00310328	0.0112778
GO:0006879	cellular iron ion homeostasis	biological_process	2	2/59	3/1800	0.00310328	0.0112778
GO:0042126	nitrate metabolic process	biological_process	2	2/59	3/1800	0.00310328	0.0112778
GO:0042128	nitrate assimilation	biological_process	2	2/59	3/1800	0.00310328	0.0112778
GO:2001057	reactive nitrogen species metabolic process	biological_process	2	2/59	3/1800	0.00310328	0.0112778
GO:0006536	glutamate metabolic process	biological_process	2	2/59	3/1800	0.00310328	0.0112778
GO:0009167	purine ribonucleoside monophosphate metabolic process	biological_process	5	5/59	33/1800	0.0037383	0.0107117
GO:0009152	purine ribonucleotide biosynthetic process	biological_process	5	5/59	33/1800	0.0037383	0.0107117
GO:0009126	purine nucleoside monophosphate metabolic process	biological_process	5	5/59	33/1800	0.0037383	0.0107117
GO:0009259	ribonucleotide metabolic process	biological_process	7	7/59	64/1800	0.00407322	0.0110347
GO:0009156	ribonucleoside monophosphate biosynthetic process	biological_process	5	5/59	35/1800	0.00486253	0.0122799
GO:0006164	purine nucleotide biosynthetic process	biological_process	5	5/59	35/1800	0.00486253	0.0122799
GO:0072522	purine-containing compound biosynthetic process	biological_process	5	5/59	36/1800	0.00550668	0.0134508
GO:0030003	cellular cation homeostasis	biological_process	2	2/59	4/1800	0.00607568	0.0146012
GO:0055082	cellular chemical homeostasis	biological_process	2	2/59	4/1800	0.00607568	0.0146012
GO:0006875	cellular metal ion homeostasis	biological_process	2	2/59	4/1800	0.00607568	0.0146012
GO:0006873	cellular ion homeostasis	biological_process	2	2/59	4/1800	0.00607568	0.0146012
GO:0055072	iron ion homeostasis	biological_process	2	2/59	4/1800	0.00607568	0.0146012
GO:0046916	cellular transition metal ion homeostasis	biological_process	2	2/59	4/1800	0.00607568	0.0146012
GO:0009124	nucleoside monophosphate biosynthetic process	biological_process	5	5/59	38/1800	0.00697269	0.0148419
GO:0044281	small molecule metabolic process	biological_process	19	19/59	332/1800	0.00954641	0.0197558
GO:0044763	single-organism cellular process	biological_process	28	28/59	563/1800	0.00955045	0.0194934
GO:0055065	metal ion homeostasis	biological_process	2	2/59	5/1800	0.00991311	0.0199602
GO:0055076	transition metal ion homeostasis	biological_process	2	2/59	5/1800	0.00991311	0.0199602
GO:0009161	ribonucleoside monophosphate metabolic process	biological_process	5	5/59	42/1800	0.0106892	0.0209564
GO:0009260	ribonucleotide biosynthetic process	biological_process	5	5/59	44/1800	0.0129798	0.0244809
GO:0009123	nucleoside monophosphate metabolic process	biological_process	5	5/59	45/1800	0.0142414	0.0261972
GO:0050801	ion homeostasis	biological_process	2	2/59	6/1800	0.0145576	0.0264522
GO:0055080	cation homeostasis	biological_process	2	2/59	6/1800	0.0145576	0.0264522
GO:0048878	chemical homeostasis	biological_process	2	2/59	6/1800	0.0145576	0.0264522
GO:0098771	inorganic ion homeostasis	biological_process	2	2/59	6/1800	0.0145576	0.0264522
GO:0046390	ribose phosphate biosynthetic process	biological_process	5	5/59	46/1800	0.0155835	0.0260893
GO:0006753	nucleoside phosphate metabolic process	biological_process	7	7/59	83/1800	0.0167133	0.0276698
GO:0009117	nucleotide metabolic process	biological_process	7	7/59	83/1800	0.0167133	0.0276698
GO:0009165	nucleotide biosynthetic process	biological_process	5	5/59	53/1800	0.0273949	0.0408183
GO:1901293	nucleoside phosphate biosynthetic process	biological_process	5	5/59	53/1800	0.0273949	0.0408183
GO:0017003	protein-heme linkage	biological_process	1	1/59	1/1800	0.0327778	0.0465132
GO:0017006	protein-tetrapyrrole linkage	biological_process	1	1/59	1/1800	0.0327778	0.0465132
GO:0019646	aerobic electron transport chain	biological_process	1	1/59	1/1800	0.0327778	0.0465132
GO:0015942	formate metabolic process	biological_process	1	1/59	1/1800	0.0327778	0.0465132
GO:0015944	formate oxidation	biological_process	1	1/59	1/1800	0.0327778	0.0465132
GO:0009052	pentose-phosphate shunt, non-oxidative branch	biological_process	1	1/59	1/1800	0.0327778	0.0465132
GO:0019333	denitrification pathway	biological_process	1	1/59	1/1800	0.0327778	0.0465132
GO:0055086	nucleobase-containing small molecule metabolic process	biological_process	7	7/59	98/1800	0.0379288	0.0406575
GO:0043545	molybdopterin cofactor metabolic process	biological_process	2	2/59	11/1800	0.048043	0.0497112
GO:0019720	Mo-molybdopterin cofactor metabolic process	biological_process	2	2/59	11/1800	0.048043	0.0497112
GO:0051189	prosthetic group metabolic process	biological_process	2	2/59	11/1800	0.048043	0.0497112
GO:0032324	molybdopterin cofactor biosynthetic process	biological_process	2	2/59	11/1800	0.048043	0.0497112
GO:0006777	Mo-molybdopterin cofactor biosynthetic process	biological_process	2	2/59	11/1800	0.048043	0.0497112
GO:0043436	oxoacid metabolic process	biological_process	11	11/59	188/1800	0.0484584	0.0484584
GO:0009276	Gram-negative-bacterium-type cell wall	cellular_component	2	2/59	6/1800	0.0145576	0.0264522
GO:0030312	external encapsulating structure	cellular_component	2	2/59	8/1800	0.0260493	0.0404308
GO:0005618	cell wall	cellular_component	2	2/59	8/1800	0.0260493	0.0404308
GO:0009274	peptidoglycan-based cell wall	cellular_component	2	2/59	8/1800	0.0260493	0.0404308
GO:0070069	cytochrome complex	cellular_component	1	1/59	1/1800	0.0327778	0.0465132
GO:0009326	formate dehydrogenase complex	cellular_component	1	1/59	1/1800	0.0327778	0.0465132
GO:0016021	integral component of membrane	cellular_component	22	22/59	460/1800	0.0472255	0.0495535
GO:0031224	intrinsic component of membrane	cellular_component	22	22/59	461/1800	0.0474998	0.0494928
GO:0016655	oxidoreductase activity, acting on NAD(P)H, quinone or similar compound as acceptor	molecular_function	5	5/59	6/1800	1.87018e-07	1.39328e-05
GO:0016491	oxidoreductase activity	molecular_function	17	17/59	143/1800	1.20193e-06	5.9696e-05
GO:0020037	heme binding	molecular_function	5	5/59	13/1800	3.359e-05	0.000357493
GO:0046906	tetrapyrrole binding	molecular_function	5	5/59	13/1800	3.359e-05	0.000357493
GO:0016651	oxidoreductase activity, acting on NAD(P)H	molecular_function	5	5/59	14/1800	5.0944e-05	0.00044651
GO:0009055	electron carrier activity	molecular_function	6	6/59	23/1800	6.27956e-05	0.000519808
GO:0046872	metal ion binding	molecular_function	20	20/59	288/1800	0.000481989	0.00287266
GO:0043169	cation binding	molecular_function	20	20/59	291/1800	0.000845313	0.00484429
GO:0016639	oxidoreductase activity, acting on the CH-NH2 group of donors, NAD or NADP as acceptor	molecular_function	2	2/59	2/1800	0.00105676	0.00542956
GO:0008863	formate dehydrogenase (NAD+) activity	molecular_function	2	2/59	2/1800	0.00105676	0.00542956
GO:0043546	molybdopterin cofactor binding	molecular_function	2	2/59	3/1800	0.00310328	0.0112778
GO:0016638	oxidoreductase activity, acting on the CH-NH2 group of donors	molecular_function	2	2/59	3/1800	0.00310328	0.0112778
GO:0005506	iron ion binding	molecular_function	4	4/59	20/1800	0.00340763	0.010362
GO:0051536	iron-sulfur cluster binding	molecular_function	6	6/59	47/1800	0.00361628	0.0107765
GO:0051540	metal cluster binding	molecular_function	6	6/59	47/1800	0.00361628	0.0107765
GO:0051539	4 iron, 4 sulfur cluster binding	molecular_function	5	5/59	34/1800	0.00427398	0.0113719
GO:0008199	ferric iron binding	molecular_function	2	2/59	4/1800	0.00607568	0.0146012
GO:0016882	cyclo-ligase activity	molecular_function	2	2/59	4/1800	0.00607568	0.0146012
GO:0016620	oxidoreductase activity, acting on the aldehyde or oxo group of donors, NAD or NADP as acceptor	molecular_function	3	3/59	14/1800	0.0094159	0.0197601
GO:0016903	oxidoreductase activity, acting on the aldehyde or oxo group of donors	molecular_function	3	3/59	16/1800	0.013826	0.0257509
GO:0016742	hydroxymethyl-, formyl- and related transferase activity	molecular_function	2	2/59	6/1800	0.0145576	0.0264522
GO:0016661	oxidoreductase activity, acting on other nitrogenous compounds as donors	molecular_function	2	2/59	6/1800	0.0145576	0.0264522
GO:0046914	transition metal ion binding	molecular_function	7	7/59	84/1800	0.0177711	0.0287815
GO:0005509	calcium ion binding	molecular_function	2	2/59	8/1800	0.0260493	0.0404308
GO:0042085	5-methyltetrahydropteroyltri-L-glutamate-dependent methyltransferase activity	molecular_function	1	1/59	1/1800	0.0327778	0.0465132
GO:0003871	5-methyltetrahydropteroyltriglutamate-homocysteine S-methyltransferase activity	molecular_function	1	1/59	1/1800	0.0327778	0.0465132
GO:0004641	phosphoribosylformylglycinamidine cyclo-ligase activity	molecular_function	1	1/59	1/1800	0.0327778	0.0465132
GO:0016622	oxidoreductase activity, acting on the aldehyde or oxo group of donors, cytochrome as acceptor	molecular_function	1	1/59	1/1800	0.0327778	0.0465132
GO:0004643	phosphoribosylaminoimidazolecarboxamide formyltransferase activity	molecular_function	1	1/59	1/1800	0.0327778	0.0465132
GO:0051538	3 iron, 4 sulfur cluster binding	molecular_function	1	1/59	1/1800	0.0327778	0.0465132
GO:0008177	succinate dehydrogenase (ubiquinone) activity	molecular_function	1	1/59	1/1800	0.0327778	0.0465132
GO:0008883	glutamyl-tRNA reductase activity	molecular_function	1	1/59	1/1800	0.0327778	0.0465132
GO:0004134	4-alpha-glucanotransferase activity	molecular_function	1	1/59	1/1800	0.0327778	0.0465132
GO:0008940	nitrate reductase activity	molecular_function	1	1/59	1/1800	0.0327778	0.0465132
GO:0050140	nitrate reductase (cytochrome) activity	molecular_function	1	1/59	1/1800	0.0327778	0.0465132
GO:0004751	ribose-5-phosphate isomerase activity	molecular_function	1	1/59	1/1800	0.0327778	0.0465132
GO:0004355	glutamate synthase (NADPH) activity	molecular_function	1	1/59	1/1800	0.0327778	0.0465132
GO:0046316	gluconokinase activity	molecular_function	1	1/59	1/1800	0.0327778	0.0465132
GO:0042279	nitrite reductase (cytochrome, ammonia-forming) activity	molecular_function	1	1/59	1/1800	0.0327778	0.0465132
GO:0000104	succinate dehydrogenase activity	molecular_function	1	1/59	1/1800	0.0327778	0.0465132
GO:0004160	dihydroxy-acid dehydratase activity	molecular_function	1	1/59	1/1800	0.0327778	0.0465132
GO:0015930	glutamate synthase activity	molecular_function	1	1/59	1/1800	0.0327778	0.0465132
GO:0016677	oxidoreductase activity, acting on a heme group of donors, nitrogenous group as acceptor	molecular_function	1	1/59	1/1800	0.0327778	0.0465132
GO:0016675	oxidoreductase activity, acting on a heme group of donors	molecular_function	1	1/59	1/1800	0.0327778	0.0465132
GO:0034023	5-(carboxyamino)imidazole ribonucleotide mutase activity	molecular_function	1	1/59	1/1800	0.0327778	0.0465132
GO:0003937	IMP cyclohydrolase activity	molecular_function	1	1/59	1/1800	0.0327778	0.0465132
GO:0004639	phosphoribosylaminoimidazolesuccinocarboxamide synthase activity	molecular_function	1	1/59	1/1800	0.0327778	0.0465132
GO:0045181	glutamate synthase activity, NAD(P)H as acceptor	molecular_function	1	1/59	1/1800	0.0327778	0.0465132
GO:0047111	formate dehydrogenase (cytochrome-c-553) activity	molecular_function	1	1/59	1/1800	0.0327778	0.0465132
GO:0043167	ion binding	molecular_function	25	25/59	533/1800	0.0411482	0.0437934
