# Supplementary material for: The Transcriptomic and Bioinformatic Characterizations of Iron Acquisition and Heme Utilization in Avibacterium paragallinarum in Response to Iron-Starvation
Source: Front Microbiol. 2021 Mar 4;12:610196. doi: 10.3389/fmicb.2021.610196 (PMC7970244; doi:10.3389/fmicb.2021.610196)
Supplement: Supplementary file 7 [file Data_Sheet_6.XLS]

## Sheet: Data Set S6
Pathway ID	Pathway Description	Gene Num	Ratio in study	Ratio in pop	P-value	Corrected P-value
map00190	Oxidative phosphorylation	6	6/52	16/1513	0	0.0002
map00020	Citrate cycle (TCA cycle)	5	5/52	17/1513	0.0002	0.0013
map00910	Nitrogen metabolism	4	4/52	9/1513	0.0001	0.0014
map02020	Two-component system	6	6/52	24/1513	0.0001	0.0015
map00650	Butanoate metabolism	4	4/52	11/1513	0.0003	0.0017
map00680	Methane metabolism	5	5/52	20/1513	0.0004	0.0018
map00720	Carbon fixation pathways in prokaryotes	5	5/52	19/1513	0.0003	0.0019
map00630	Glyoxylate and dicarboxylate metabolism	4	4/52	16/1513	0.0017	0.0062
map00620	Pyruvate metabolism	4	4/52	31/1513	0.0196	0.0655
map00030	Pentose phosphate pathway	3	3/52	19/1513	0.0252	0.0755
map00230	Purine metabolism	5	5/52	53/1513	0.0324	0.0884
map00670	One carbon pool by folate	2	2/52	11/1513	0.0523	0.1307
map00710	Carbon fixation in photosynthetic organisms	2	2/52	13/1513	0.071	0.1521
map05132	Salmonella infection	1	1/52	2/1513	0.0676	0.156
map04122	Sulfur relay system	2	2/52	15/1513	0.0915	0.1829
map00040	Pentose and glucuronate interconversions	2	2/52	16/1513	0.1023	0.1918
map00250	Alanine, aspartate and glutamate metabolism	2	2/52	17/1513	0.1135	0.2002
map01523	Antifolate resistance	1	1/52	5/1513	0.1606	0.2677
map00450	Selenocompound metabolism	1	1/52	8/1513	0.2446	0.3861
map00660	C5-Branched dibasic acid metabolism	1	1/52	9/1513	0.2707	0.406
map00860	Porphyrin and chlorophyll metabolism	1	1/52	10/1513	0.2959	0.4227
map00640	Propanoate metabolism	1	1/52	14/1513	0.3885	0.4662
map00780	Biotin metabolism	1	1/52	12/1513	0.3438	0.4688
map00770	Pantothenate and CoA biosynthesis	1	1/52	13/1513	0.3665	0.478
map00290	Valine, leucine and isoleucine biosynthesis	1	1/52	13/1513	0.3665	0.478
map00500	Starch and sucrose metabolism	1	1/52	17/1513	0.45	0.5192
map00010	Glycolysis / Gluconeogenesis	1	1/52	23/1513	0.5553	0.5745
map00270	Cysteine and methionine metabolism	1	1/52	21/1513	0.5226	0.5807
map00790	Folate biosynthesis	1	1/52	21/1513	0.5226	0.5807
map00051	Fructose and mannose metabolism	1	1/52	27/1513	0.6143	0.6143
