# Supplementary material for: The Transcriptomic and Bioinformatic Characterizations of Iron Acquisition and Heme Utilization in Avibacterium paragallinarum in Response to Iron-Starvation
Source: Front Microbiol. 2021 Mar 4;12:610196. doi: 10.3389/fmicb.2021.610196 (PMC7970244; doi:10.3389/fmicb.2021.610196)
Supplement: Supplementary file 8 [file Data_Sheet_7.XLS]

## Sheet: Data Set S7
sRNA ID	Location	Start	End	Strand	Antisense Genes	Length
sRNA0001	NZ_LAEO01000008.1	21213	21255	+	-	43
sRNA0002	NZ_LAEO01000008.1	27255	27175	-	antisense: VY92_RS05475	81
sRNA0003	NZ_LAEO01000008.1	27730	27482	-	antisense: VY92_RS05475	249
sRNA0004	NZ_LAEO01000008.1	27984	27887	-	antisense: VY92_RS05475	98
sRNA0005	NZ_LAEO01000008.1	28443	28306	-	antisense: VY92_RS05475	138
sRNA0006	NZ_LAEO01000008.1	29462	29132	-	antisense: VY92_RS05485	331
sRNA0007	NZ_LAEO01000008.1	30042	29921	-	antisense: VY92_RS05485	122
sRNA0008	NZ_LAEO01000008.1	30354	30185	-	antisense: VY92_RS05485	170
sRNA0009	NZ_LAEO01000008.1	30656	30420	-	antisense: VY92_RS05485	237
sRNA0010	NZ_LAEO01000008.1	31095	31072	-	antisense: VY92_RS05485	24
sRNA0011	NZ_LAEO01000008.1	31936	31842	-	antisense: VY92_RS05485	95
sRNA0012	NZ_LAEO01000008.1	32153	32053	-	antisense: rrf	101
sRNA0013	NZ_LAEO01000008.1	55966	56020	+	-	55
sRNA0014	NZ_LAEO01000008.1	125010	125037	+	antisense: VY92_RS05925	28
sRNA0015	NZ_LAEO01000008.1	183253	183107	-	-	147
sRNA0016	NZ_LAEO01000008.1	191633	191690	+	antisense: VY92_RS06180	58
sRNA0017	NZ_LAEO01000008.1	191815	191870	+	antisense: VY92_RS06180	56
sRNA0018	NZ_LAEO01000008.1	242611	242577	-	-	35
sRNA0019	NZ_LAEO01000008.1	302061	302085	+	-	25
sRNA0020	NZ_LAEO01000008.1	350945	350985	+	-	41
sRNA0021	NZ_LAEO01000008.1	361818	361905	+	antisense: VY92_RS06970	88
sRNA0022	NZ_LAEO01000008.1	382587	382713	+	antisense: VY92_RS07085	127
sRNA0023	NZ_LAEO01000008.1	405780	405811	+	-	32
sRNA0024	NZ_LAEO01000008.1	428468	428526	+	-	59
sRNA0025	NZ_LAEO01000008.1	492485	492820	+	antisense: ssrA	336
sRNA0026	NZ_LAEO01000008.1	565755	566098	+	antisense: rnpB	344
sRNA0027	NZ_LAEO01000008.1	585394	585524	+	-	131
sRNA0028	NZ_LAEO01000008.1	615313	615388	+	antisense: VY92_RS07995	76
sRNA0029	NZ_LAEO01000008.1	619402	619502	+	antisense: rrf	101
sRNA0030	NZ_LAEO01000008.1	619607	619770	+	antisense: VY92_RS08025	164
sRNA0031	NZ_LAEO01000008.1	620450	620473	+	antisense: VY92_RS08025	24
sRNA0032	NZ_LAEO01000008.1	620894	621125	+	antisense: VY92_RS08025	232
sRNA0033	NZ_LAEO01000008.1	621503	621624	+	antisense: VY92_RS08025	122
sRNA0034	NZ_LAEO01000008.1	622204	622372	+	antisense: VY92_RS08025	169
sRNA0035	NZ_LAEO01000008.1	623381	623518	+	antisense: VY92_RS08040	138
sRNA0036	NZ_LAEO01000008.1	623840	623937	+	antisense: VY92_RS08040	98
sRNA0037	NZ_LAEO01000008.1	624092	624344	+	antisense: VY92_RS08040	253
sRNA0038	NZ_LAEO01000008.1	624432	624688	+	antisense: VY92_RS08040	257
sRNA0039	NZ_LAEO01000008.1	704360	704170	-	-	191
sRNA0040	NZ_LAEO01000008.1	702132	702200	+	antisense: VY92_RS08405	69
sRNA0041	NZ_LAEO01000008.1	702620	702687	+	antisense: VY92_RS08405	68
sRNA0042	NZ_LAEO01000008.1	704732	704766	+	antisense: VY92_RS08415	35
sRNA0043	NZ_LAEO01000008.1	765861	765891	+	-	31
sRNA0044	NZ_LAEO01000009.1	502	441	-	antisense: VY92_RS09025	62
sRNA0045	NZ_LAEO01000009.1	761	665	-	antisense: rrf	97
sRNA0046	NZ_LAEO01000009.1	23203	23265	+	-	63
sRNA0047	NZ_LAEO01000009.1	77072	76996	-	-	77
sRNA0048	NZ_LAEO01000009.1	88542	88447	-	-	96
sRNA0049	NZ_LAEO01000009.1	97330	97423	+	-	94
sRNA0050	NZ_LAEO01000009.1	107302	107268	-	-	35
sRNA0051	NZ_LAEO01000009.1	170043	169843	-	antisense: VY92_RS09770	201
sRNA0052	NZ_LAEO01000009.1	174261	174314	+	antisense: VY92_RS09790	54
sRNA0053	NZ_LAEO01000009.1	180412	180429	+	-	18
sRNA0054	NZ_LAEO01000001.1	21	186	+	antisense: VY92_RS00005	166
sRNA0055	NZ_LAEO01000001.1	287	308	+	antisense: VY92_RS00005	22
sRNA0056	NZ_LAEO01000001.1	411	553	+	antisense: VY92_RS00005	143
sRNA0057	NZ_LAEO01000001.1	28120	28585	+	-	466
sRNA0058	NZ_LAEO01000001.1	32691	32358	-	antisense: VY92_RS00150	334
sRNA0059	NZ_LAEO01000001.1	68224	68236	+	-	13
sRNA0060	NZ_LAEO01000001.1	70559	70585	+	-	27
sRNA0061	NZ_LAEO01000005.1	3700	3609	-	-	92
sRNA0062	NZ_LAEO01000005.1	592	685	+	-	94
sRNA0063	NZ_LAEO01000005.1	29095	29104	+	-	10
sRNA0064	NZ_LAEO01000005.1	35308	35297	-	-	12
sRNA0065	NZ_LAEO01000005.1	49618	49399	-	-	220
sRNA0066	NZ_LAEO01000005.1	63934	63962	+	antisense: VY92_RS03235	29
sRNA0067	NZ_LAEO01000005.1	116582	116803	+	antisense: VY92_RS03535	222
sRNA0068	NZ_LAEO01000011.1	51354	51328	-	-	27
sRNA0069	NZ_LAEO01000011.1	56428	56494	+	antisense: VY92_RS10380	67
sRNA0070	NZ_LAEO01000011.1	69382	69330	-	-	53
sRNA0071	NZ_LAEO01000011.1	118817	118791	-	antisense: VY92_RS10715	27
sRNA0072	NZ_LAEO01000011.1	128807	128662	-	antisense: rumB	146
sRNA0073	NZ_LAEO01000011.1	210080	210000	-	-	81
sRNA0074	NZ_LAEO01000011.1	211688	211679	-	-	10
sRNA0075	NZ_LAEO01000010.1	423	362	-	antisense: VY92_RS09885	62
sRNA0076	NZ_LAEO01000010.1	636	540	-	antisense: rrf	97
sRNA0077	NZ_LAEO01000006.1	24996	25005	+	-	10
sRNA0078	NZ_LAEO01000006.1	26710	26753	+	-	44
sRNA0079	NZ_LAEO01000006.1	24877	24860	-	-	18
sRNA0080	NZ_LAEO01000006.1	27244	27142	-	antisense: VY92_RS03750	103
sRNA0081	NZ_LAEO01000006.1	30600	30621	+	-	22
sRNA0082	NZ_LAEO01000006.1	40314	40251	-	-	64
sRNA0083	NZ_LAEO01000006.1	42975	42984	+	-	10
sRNA0084	NZ_LAEO01000006.1	71450	71217	-	-	234
sRNA0085	NZ_LAEO01000007.1	13970	14031	+	antisense: VY92_RS04105	62
sRNA0086	NZ_LAEO01000007.1	22864	22763	-	antisense: VY92_RS04155	102
sRNA0087	NZ_LAEO01000007.1	52753	52900	+	antisense: VY92_RS04345	148
sRNA0088	NZ_LAEO01000007.1	56665	56596	-	antisense: VY92_RS04370	70
sRNA0089	NZ_LAEO01000007.1	74545	74289	-	antisense: VY92_RS04450	257
sRNA0090	NZ_LAEO01000007.1	117067	117126	+	antisense: VY92_RS04685	60
sRNA0091	NZ_LAEO01000007.1	161469	161401	-	-	69
sRNA0092	NZ_LAEO01000007.1	168218	168165	-	-	54
sRNA0093	NZ_LAEO01000007.1	231379	231447	+	antisense: VY92_RS05130	69
sRNA0094	NZ_LAEO01000007.1	264157	264146	-	antisense: VY92_RS05255	12
sRNA0095	NZ_LAEO01000013.1	1248	1106	-	antisense: VY92_RS11655	143
sRNA0096	NZ_LAEO01000012.1	12717	12617	-	antisense: VY92_RS11545	101
sRNA0097	NZ_LAEO01000016.1	2095	2210	+	-	116
sRNA0098	NZ_LAEO01000021.1	2389	2854	+	-	466
sRNA0099	NZ_LAEO01000002.1	17467	17653	+	-	187
sRNA0100	NZ_LAEO01000002.1	21419	21348	-	-	72
sRNA0101	NZ_LAEO01000002.1	49378	49452	+	-	75
sRNA0102	NZ_LAEO01000002.1	50185	50203	+	-	19
sRNA0103	NZ_LAEO01000003.1	2	100	+	antisense: VY92_RS00805	99
sRNA0104	NZ_LAEO01000003.1	328	385	+	antisense: VY92_RS00805	58
sRNA0105	NZ_LAEO01000003.1	8329	8250	-	antisense: VY92_RS00850	80
sRNA0106	NZ_LAEO01000003.1	23630	23477	-	antisense: VY92_RS00915	154
sRNA0107	NZ_LAEO01000003.1	27800	27706	-	-	95
sRNA0108	NZ_LAEO01000003.1	44704	44692	-	-	13
sRNA0109	NZ_LAEO01000003.1	50534	50659	+	antisense: VY92_RS01040	126
sRNA0110	NZ_LAEO01000003.1	60316	60300	-	-	17
sRNA0111	NZ_LAEO01000003.1	84056	84217	+	antisense: VY92_RS01210	162
sRNA0112	NZ_LAEO01000003.1	102903	102783	-	antisense: VY92_RS01290	121
sRNA0113	NZ_LAEO01000003.1	104651	104711	+	antisense: VY92_RS01295	61
sRNA0114	NZ_LAEO01000003.1	141617	141590	-	-	28
sRNA0115	NZ_LAEO01000003.1	145966	146055	+	antisense: VY92_RS01485	90
sRNA0116	NZ_LAEO01000003.1	146610	146702	+	antisense: VY92_RS01485	93
sRNA0117	NZ_LAEO01000003.1	154459	154396	-	-	64
sRNA0118	NZ_LAEO01000004.1	124746	124780	+	-	35
sRNA0119	NZ_LAEO01000004.1	124077	123985	-	antisense: VY92_RS02150	93
sRNA0120	NZ_LAEO01000004.1	132299	132418	+	-	120
sRNA0121	NZ_LAEO01000004.1	223329	223356	+	-	28
